# Supplementary material for: Dieth­yl[N-(3-meth­oxy-2-oxidobenzyl­idene)-N′-(oxidomethyl­ene)hydrazine-κ3 O,N,O′]tin(IV)
Source: Acta Crystallogr Sect E Struct Rep Online. 2008 Jun 28;64(Pt 7):m963–4. doi: 10.1107/S1600536808018953 (PMC2961818; doi:10.1107/S1600536808018953)
Supplement: Supplementary file 2 [file e-64-0m963-Isup2.hkl]

#
# h,k,l, Fc-squared, Fo-squared, sigma(Fo-squared) and status flag
#
data_I
_shelx_title ' SF5G_0m in P-1'
_shelx_refln_list_code          4
_shelx_F_calc_maximum      203.07
_exptl_crystal_F_000       368.00
_reflns_d_resolution_high  0.7401
 
loop_
 _symmetry_equiv_pos_as_xyz
 'x, y, z'
 '-x, -y, -z'
 
_cell_length_a     8.2485
_cell_length_b     9.8609
_cell_length_c    10.4501
_cell_angle_alpha  63.521
_cell_angle_beta   68.967
_cell_angle_gamma  77.803
 
_shelx_F_squared_multiplier     1.000
 
loop_
 _refln_index_h
 _refln_index_k
 _refln_index_l
 _refln_F_squared_calc
 _refln_F_squared_meas
 _refln_F_squared_sigma
 _refln_observed_status
   1   0   0     7737.04       -0.08      0.08 o
   2   0   0     1447.25     1506.59     12.64 o
   3   0   0     1865.19     1840.00     18.88 o
   4   0   0     5891.01     5962.24     76.07 o
   5   0   0     2695.88     2839.27     36.17 o
   6   0   0      237.98      255.50      3.73 o
   7   0   0      945.19      967.24     15.19 o
   8   0   0      736.74      727.55     22.70 o
   9   0   0       24.07       22.31      1.88 o
  10   0   0      151.95      151.88      5.36 o
 -10   1   0       10.36       10.82      1.87 o
  -9   1   0      220.13      216.63      9.21 o
  -8   1   0      734.88      736.16     24.21 o
  -7   1   0      170.40      172.34      4.65 o
  -6   1   0       88.16       95.00      1.92 o
  -5   1   0     1883.67     1874.31     18.04 o
  -4   1   0     1575.68     1602.79     16.01 o
  -3   1   0     2754.76     2755.29     26.32 o
  -2   1   0     1053.67     1146.15      9.83 o
   0   1   0     7085.63     6545.51    137.29 o
   1   1   0      267.47      297.48      8.16 o
   2   1   0      102.73      113.19      1.59 o
   3   1   0     5891.97     5886.15     59.89 o
   4   1   0     2489.10     2584.67     29.66 o
   5   1   0        1.43        3.04      0.96 o
   6   1   0     1020.79     1066.52     13.73 o
   7   1   0      885.49      882.48     13.88 o
   8   1   0      240.19      243.63      8.98 o
   9   1   0       21.89       21.43      3.32 o
  10   1   0      137.49      145.06      5.07 o
 -10   2   0       33.38       32.79      2.95 o
  -9   2   0      329.42      323.55     15.32 o
  -8   2   0      472.62      475.42     10.41 o
  -7   2   0        4.87        6.90      0.85 o
  -6   2   0      244.98      235.56      3.84 o
  -5   2   0     1194.51     1154.75     12.71 o
  -4   2   0     1335.55     1349.52     13.03 o
  -3   2   0       43.57       42.78      0.92 o
  -2   2   0     5300.04     5443.93     53.86 o
  -1   2   0       12.44       11.43      0.89 o
   0   2   0        4.60        5.48      0.30 o
   1   2   0      686.69      770.17      9.12 o
   2   2   0     7397.34     7388.04    259.14 o
   3   2   0     3466.96     3470.49     54.46 o
   4   2   0      201.09      256.42      3.41 o
   5   2   0      367.03      394.40      5.19 o
   6   2   0     1662.79     1648.82     24.07 o
   7   2   0      815.59      837.09     12.97 o
   8   2   0       14.07       15.17      1.54 o
   9   2   0      146.52      149.36      4.99 o
  10   2   0      215.92      218.61      6.26 o
  -9   3   0      286.34      283.06     10.86 o
  -8   3   0      260.14      254.33      4.63 o
  -7   3   0       62.25       59.27      1.84 o
  -6   3   0      622.81      637.30      8.97 o
  -5   3   0     1086.00     1106.74     11.66 o
  -4   3   0      438.38      433.68      4.67 o
  -3   3   0      251.73      223.44      2.77 o
  -2   3   0     4101.97     3930.21     36.89 o
  -1   3   0      780.54      759.11      6.99 o
   0   3   0       32.09       30.87      0.74 o
   1   3   0     6909.53     6947.64     71.88 o
   2   3   0     7061.19     6910.89     91.16 o
   3   3   0     1431.86     1455.40     52.16 o
   4   3   0      176.11      177.47      8.36 o
   5   3   0     1306.02     1280.46     16.57 o
   6   3   0     1991.57     2032.26     29.34 o
   7   3   0      386.84      382.49      6.33 o
   8   3   0       69.16       80.51      4.03 o
   9   3   0      586.24      594.35     12.86 o
  10   3   0      188.65      189.88      5.39 o
  -9   4   0      133.29      137.74      3.02 o
  -8   4   0        4.45        4.07      1.11 o
  -7   4   0      488.35      483.51      8.24 o
  -6   4   0      850.07      853.91     11.83 o
  -5   4   0      412.44      420.71      5.39 o
  -4   4   0      196.06      188.95      2.62 o
  -3   4   0     2465.32     2370.99     22.67 o
  -2   4   0     4403.95     4422.62     46.54 o
  -1   4   0      231.19      210.04      2.28 o
   0   4   0     2245.60     2440.35     22.80 o
   1   4   0     7101.52     7247.87     80.56 o
   2   4   0     2632.29     2704.91     36.97 o
   3   4   0      262.29      279.79      3.89 o
   4   4   0      878.16      865.25     32.52 o
   6   4   0      863.08      839.64     11.78 o
   7   4   0       15.27       17.11      0.93 o
   8   4   0      583.44      572.62     11.31 o
   9   4   0      486.31      499.54     12.22 o
  -9   5   0       31.06       30.54      1.66 o
  -8   5   0       47.85       44.36      2.01 o
  -7   5   0      545.88      551.69      9.38 o
  -6   5   0      674.40      662.10      9.60 o
  -5   5   0       52.72       55.13      2.59 o
  -4   5   0      818.76      842.21      9.22 o
  -3   5   0     2068.74     2052.21     20.93 o
  -2   5   0     3005.45     3009.65     30.40 o
  -1   5   0       30.63       34.43      0.77 o
   0   5   0     3017.48     3114.32     30.63 o
   1   5   0     2741.13     2761.09     37.74 o
   2   5   0      284.97      307.56      5.48 o
   3   5   0       27.70       28.79      1.31 o
   4   5   0     1113.47     1148.33     27.40 o
   8   5   0      559.67      538.47     12.75 o
   9   5   0      164.48      176.54      5.82 o
  -8   6   0      140.54      147.62      5.21 o
  -7   6   0      343.91      356.65      9.47 o
  -6   6   0      207.92      201.49      5.02 o
  -5   6   0       19.66       18.28      1.43 o
  -4   6   0      785.69      808.24     10.36 o
  -3   6   0     1014.46      987.80     11.37 o
  -2   6   0      190.49      180.22      2.40 o
  -1   6   0      647.60      680.75      7.91 o
   0   6   0     1198.37     1248.31     13.77 o
   1   6   0      399.96      375.94      5.99 o
   2   6   0       82.57       86.46      1.62 o
   3   6   0     1036.22     1068.15     14.96 o
   4   6   0     2006.93     2024.56     27.75 o
  -8   7   0      249.45      245.87     11.53 o
  -7   7   0      154.41      157.42      8.58 o
  -6   7   0        0.09        0.30      1.45 o
  -5   7   0      332.45      322.95     18.03 o
  -4   7   0      879.70      893.84     13.97 o
  -3   7   0       88.29       90.69      2.26 o
  -2   7   0      307.38      306.58      4.94 o
  -1   7   0     1057.76     1066.93     15.88 o
   0   7   0     1087.75     1140.23     19.05 o
   1   7   0        0.34        9.36      1.72 o
   2   7   0     1580.35     1614.88     30.89 o
   3   7   0     1548.61     1579.16     25.50 o
   4   7   0      777.61      757.11     12.57 o
   5   7   0        0.37        0.98      0.70 o
  -7   8   0        6.88        5.43      2.64 o
  -6   8   0       68.25       69.08      3.96 o
  -5   8   0      304.50      291.15      8.34 o
  -4   8   0      348.48      348.12      9.25 o
  -3   8   0        6.28        6.20      0.96 o
  -2   8   0      370.41      366.38      5.82 o
  -1   8   0      939.99      946.81     13.61 o
   0   8   0      207.33      196.14      4.95 o
   1   8   0      108.32      109.06      4.31 o
   2   8   0      276.15      283.85      5.83 o
   3   8   0      441.11      430.37      7.95 o
   4   8   0      127.23      128.88      3.03 o
   5   8   0      176.92      172.45      4.14 o
   6   8   0      386.80      382.36     11.45 o
  -6   9   0      149.62      166.62      6.39 o
  -5   9   0      249.48      252.01      7.87 o
  -4   9   0      118.27      117.95      6.95 o
  -3   9   0       48.71       50.10      2.93 o
  -2   9   0      540.04      553.73      9.32 o
  -1   9   0      270.14      265.45      6.37 o
   0   9   0       35.10       37.07      2.78 o
   1   9   0        4.27        7.18      1.94 o
   2   9   0      270.02      273.54      9.74 o
   3   9   0      260.92      269.11      9.41 o
   4   9   0       58.72       63.30      2.58 o
   5   9   0      123.46      122.73      2.88 o
   6   9   0      155.09      152.00      3.92 o
  -5  10   0      114.38      122.29      7.76 o
  -4  10   0        0.67       -0.19      2.25 o
  -3  10   0      146.08      151.72      5.23 o
  -2  10   0      385.12      396.89      7.23 o
  -1  10   0      201.01      202.00      6.25 o
   0  10   0        0.24       -0.46      1.44 o
   1  10   0      337.91      332.69      8.84 o
   2  10   0      361.58      345.72      8.87 o
   3  10   0        4.15        4.82      1.32 o
   4  10   0       46.70       46.62      3.45 o
   5  10   0      187.38      186.53      6.02 o
   6  10   0      216.08      232.73      5.82 o
  -3  11   0      137.42      153.51     14.48 o
  -2  11   0      177.44      168.92      5.69 o
  -1  11   0        2.25        4.70      3.03 o
   0  11   0      290.20      276.95      8.24 o
   1  11   0      249.68      245.61     11.49 o
   2  11   0       52.46       51.64      3.11 o
   3  11   0        2.06        0.30      1.26 o
   4  11   0      158.51      162.75      5.08 o
  -3 -11   1      159.30      164.57      5.40 o
  -2 -11   1       43.41       39.37      3.03 o
  -1 -11   1        1.01        1.76      1.45 o
   0 -11   1      220.25      229.90      7.44 o
   1 -11   1      227.20      233.52      7.69 o
   2 -11   1        2.97        2.79      1.02 o
  -5 -10   1        7.87        8.03      1.98 o
  -4 -10   1      149.39      148.66      4.51 o
  -3 -10   1      174.29      177.72      5.35 o
  -2 -10   1       60.34       57.67      3.00 o
  -1 -10   1       37.99       34.07      2.63 o
   0 -10   1      125.48      124.62      4.86 o
   1 -10   1       23.98       21.65      2.33 o
   2 -10   1        0.20       -0.92      0.92 o
   3 -10   1       69.77       70.23      3.41 o
   4 -10   1      133.39      138.65      5.18 o
  -6  -9   1       10.61       14.93      1.26 o
  -5  -9   1      123.80      125.38      2.90 o
  -4  -9   1      286.61      305.62      6.04 o
  -3  -9   1      271.31      261.51      9.92 o
  -2  -9   1        8.98       12.40      1.56 o
  -1  -9   1      165.07      149.17      4.94 o
   0  -9   1      194.28      181.76      5.80 o
   1  -9   1      109.19      101.78      2.99 o
   2  -9   1       43.89       43.28      2.65 o
   3  -9   1      357.98      371.27      6.92 o
   4  -9   1       94.46       95.20      6.50 o
   5  -9   1        2.50        4.54      2.76 o
   6  -9   1       58.82       56.31      5.32 o
  -5  -8   1      368.48      392.79      6.86 o
  -4  -8   1      509.15      500.70     10.73 o
  -3  -8   1       76.20       77.05      2.41 o
  -2  -8   1      593.32      589.52     11.98 o
  -1  -8   1     1127.86     1107.36     22.97 o
   0  -8   1      607.66      621.31     13.98 o
   1  -8   1        0.31        0.15      0.68 o
   2  -8   1      357.74      366.12      6.50 o
   3  -8   1      633.13      637.06      9.39 o
   4  -8   1      119.36      113.52      3.59 o
   5  -8   1       20.70       21.81      2.35 o
   6  -8   1      241.19      255.94      8.01 o
   7  -8   1      158.60      156.33      8.89 o
  -5  -7   1      844.48      831.07     16.75 o
  -4  -7   1      249.28      232.74      4.43 o
  -3  -7   1      437.36      419.90      7.55 o
  -2  -7   1     1930.59     1925.79     31.06 o
  -1  -7   1     1027.92     1046.85     17.65 o
   0  -7   1       72.07       72.09      1.65 o
   1  -7   1      231.18      228.53      4.29 o
   2  -7   1      680.50      669.43      9.47 o
   3  -7   1      689.66      685.86      9.85 o
   4  -7   1        9.79        8.44      1.08 o
   5  -7   1      376.95      368.37      9.63 o
   6  -7   1      344.70      341.37      9.36 o
   7  -7   1       49.43       53.21      5.32 o
  -4  -6   1       91.21       82.04      1.60 o
  -3  -6   1      991.28      978.67     13.78 o
  -2  -6   1     1420.56     1482.00     20.47 o
  -1  -6   1      539.51      526.67      7.12 o
   0  -6   1       42.33       48.78      1.37 o
   1  -6   1     1275.94     1295.11     15.43 o
   2  -6   1     1305.37     1280.77     13.43 o
   3  -6   1      227.64      230.06      3.67 o
   4  -6   1      454.66      449.89      7.70 o
   5  -6   1      918.51      867.25     18.87 o
   6  -6   1      422.30      404.47     14.85 o
   7  -6   1        0.29        0.12      1.98 o
   8  -6   1       84.97       88.80      6.60 o
  -4  -5   1      667.07      644.83      9.10 o
  -3  -5   1     1298.19     1389.49     22.07 o
  -2  -5   1      797.93      797.37     11.23 o
  -1  -5   1        2.52        3.82      0.61 o
   0  -5   1      705.75      690.45      7.70 o
   1  -5   1     2931.01     3036.38     30.24 o
   2  -5   1      848.51      871.06      8.78 o
   3  -5   1       40.61       43.30      1.14 o
   4  -5   1      995.36      998.21     10.78 o
   5  -5   1      815.09      778.48     12.20 o
   6  -5   1      126.39      123.62      3.22 o
   7  -5   1      131.10      131.93      3.88 o
   8  -5   1      201.39      203.96      9.82 o
   9  -5   1      153.41      156.55      5.07 o
  -9  -4   1        7.78        7.48      1.14 o
  -8  -4   1      251.44      258.31      4.78 o
  -7  -4   1      815.37      804.44     16.26 o
  -6  -4   1      168.67      184.16      5.82 o
  -4  -4   1     2812.75     2981.17    105.25 o
  -3  -4   1     1672.29     1674.11     24.87 o
  -2  -4   1        9.55       11.56      0.65 o
  -1  -4   1      521.33      503.92      7.26 o
   0  -4   1     4098.04     4138.38     42.92 o
   1  -4   1     5313.97     5403.64     50.51 o
   2  -4   1       51.01       63.70      1.55 o
   3  -4   1      678.27      670.55      6.90 o
   4  -4   1      954.85      924.65      9.94 o
   5  -4   1      463.06      471.21      6.38 o
   6  -4   1       43.91       41.69      1.53 o
   7  -4   1      694.68      709.11     10.19 o
   8  -4   1      240.94      231.39      4.74 o
   9  -4   1       24.07       24.92      1.60 o
  -9  -3   1       54.90       58.04      2.99 o
  -8  -3   1      398.73      408.05      8.78 o
  -7  -3   1      344.05      358.87      6.43 o
  -6  -3   1       22.55       21.91      0.84 o
  -5  -3   1     1116.86     1156.94     15.10 o
  -4  -3   1     3035.79     3077.42    108.20 o
  -3  -3   1     1421.89     1564.93     55.89 o
  -2  -3   1      247.69      294.84      4.31 o
  -1  -3   1     3808.27     3895.45     53.22 o
   0  -3   1     7748.60     7683.98     75.29 o
   1  -3   1     1485.58     1584.33     13.57 o
   2  -3   1       60.27       90.82      1.30 o
   3  -3   1      528.04      515.82      5.10 o
   4  -3   1     3318.13     3262.32     32.62 o
   5  -3   1      111.28      127.62      1.97 o
   6  -3   1      376.78      385.31      5.85 o
   7  -3   1      703.86      713.91     10.42 o
   8  -3   1      220.37      225.15      6.86 o
   9  -3   1        2.10        1.98      0.56 o
  10  -3   1      106.91      109.02      6.91 o
  -9  -2   1      181.91      193.59      5.47 o
  -8  -2   1      493.97      511.10     10.25 o
  -7  -2   1      241.05      238.93      4.44 o
  -6  -2   1      439.74      455.30      6.42 o
  -5  -2   1     2142.52     2162.01     25.99 o
  -4  -2   1     2734.22     2877.95     34.51 o
  -3  -2   1      479.19      517.19     10.98 o
  -2  -2   1     3385.86     3512.68     64.25 o
  -1  -2   1     9356.51     8891.67    275.27 o
   0  -2   1       20.47       22.67      0.47 o
   1  -2   1     2798.12     3084.06     24.88 o
   2  -2   1     1117.92     1060.88     11.14 o
   3  -2   1    16051.95    15797.63    153.88 o
   4  -2   1     1463.85     1510.17     14.59 o
   5  -2   1      613.11      612.73      6.73 o
   6  -2   1      413.90      429.40      6.26 o
   7  -2   1     1013.05     1006.30     14.26 o
   8  -2   1      225.71      217.88      5.12 o
   9  -2   1       54.10       54.66      3.06 o
  10  -2   1      222.94      222.18      8.07 o
 -10  -1   1       78.73       85.98      5.41 o
  -9  -1   1      517.89      513.37     18.49 o
  -8  -1   1      630.36      638.25     23.50 o
  -7  -1   1       32.72       34.11      1.56 o
  -6  -1   1     1390.85     1390.26     18.24 o
  -5  -1   1     2427.14     2535.12     30.83 o
  -4  -1   1      385.66      365.80      5.97 o
  -3  -1   1     1700.25     1862.26     22.41 o
  -2  -1   1     7148.62     7009.21     86.42 o
  -1  -1   1     4819.48     4734.01     60.38 o
   0  -1   1     1882.39     1965.60     22.49 o
   1  -1   1     2929.69     3038.77     26.52 o
   2  -1   1    41238.89    38797.70   1037.88 o
   3  -1   1     7179.92     7132.23     59.98 o
   4  -1   1       23.30       28.86      0.70 o
   5  -1   1      750.60      726.99      7.85 o
   6  -1   1     1894.93     1931.32     18.76 o
   7  -1   1     1100.89     1071.77     22.08 o
   8  -1   1        8.16        7.62      2.17 o
   9  -1   1      342.61      343.16     12.33 o
  10  -1   1      244.83      242.47     11.96 o
 -10   0   1      285.23      294.43      8.27 o
  -9   0   1      421.30      421.21     10.42 o
  -8   0   1      106.06       96.89      4.97 o
  -7   0   1      134.62      138.29      3.33 o
  -6   0   1     1245.70     1302.53     24.21 o
  -5   0   1      426.83      430.83      6.10 o
  -4   0   1      253.13      288.20      3.80 o
  -3   0   1     1987.89     1944.52     20.66 o
  -2   0   1     1170.16     1177.43     11.22 o
  -1   0   1     3325.74     3335.71     30.91 o
   0   0   1     1267.28     1210.47     49.03 o
   2   0   1     3189.88     3161.07     25.95 o
   3   0   1       63.65       44.03      1.35 o
   4   0   1       18.26       18.33      1.10 o
   5   0   1     3325.64     3389.11     41.77 o
   6   0   1     1325.35     1361.55     17.93 o
   7   0   1        1.29        4.51      1.53 o
   8   0   1      276.84      263.77      9.83 o
   9   0   1      418.39      413.80     11.31 o
  10   0   1      136.38      144.99      6.47 o
 -10   1   1      211.87      222.97      7.07 o
  -9   1   1      144.80      150.90      5.33 o
  -8   1   1       40.05       40.27      2.44 o
  -7   1   1      660.43      657.02     16.79 o
  -6   1   1     1015.67     1022.47     15.87 o
  -5   1   1      232.34      250.08      3.64 o
  -4   1   1     1018.94      984.32      9.66 o
  -3   1   1     2988.46     3004.50     28.00 o
  -2   1   1     1032.85     1012.41      8.33 o
  -1   1   1      857.98      907.04      7.83 o
   0   1   1     3017.34     3007.12     33.67 o
   1   1   1     5831.87     5644.18    105.31 o
   2   1   1      379.59      388.33      3.53 o
   3   1   1      562.44      648.66      9.65 o
   4   1   1     3444.03     3537.65     40.28 o
   5   1   1     3598.67     3681.09     49.21 o
   6   1   1      112.67      102.44      1.92 o
   7   1   1      291.21      290.00      6.35 o
   8   1   1      731.67      699.62     16.58 o
   9   1   1      508.89      502.91     18.10 o
  10   1   1       63.21       67.19      5.32 o
  -9   2   1       10.81       12.68      3.10 o
  -8   2   1      450.50      438.36     15.29 o
  -7   2   1     1014.35     1014.41     19.08 o
  -6   2   1      803.76      819.83     13.05 o
  -5   2   1        0.11        0.24      0.33 o
  -4   2   1     1907.94     1886.51     26.65 o
  -3   2   1     2887.02     2922.28     27.52 o
  -2   2   1     1786.56     1814.75     15.48 o
  -1   2   1       43.32       66.51      1.00 o
   0   2   1     5871.87     5619.11     61.13 o
   1   2   1     6265.33     6025.21     63.14 o
   2   2   1       28.61       33.89      0.54 o
   3   2   1     4469.39     4620.71     51.39 o
   4   2   1     5526.66     5656.23     61.71 o
   5   2   1     1950.29     1985.76     23.52 o
   6   2   1       10.42        8.60      0.67 o
   7   2   1      762.32      766.99     12.04 o
   8   2   1      868.11      882.95     17.77 o
   9   2   1      302.35      295.84     16.21 o
  10   2   1        0.93        2.19      1.24 o
  -9   3   1       66.10       64.00      3.40 o
  -8   3   1      624.82      621.30     23.25 o
  -7   3   1      767.33      763.35     11.30 o
  -6   3   1       73.45       75.22      1.79 o
  -5   3   1      491.15      499.87      5.69 o
  -4   3   1     1811.06     1773.82     17.11 o
  -3   3   1     1925.26     1955.80     19.89 o
  -2   3   1       21.75       24.34      0.75 o
  -1   3   1     5230.70     5270.32     43.97 o
   0   3   1     4691.38     4624.34     39.03 o
   1   3   1     2572.66     2650.27     23.54 o
   2   3   1      515.70      598.54      6.61 o
   3   3   1     8606.57     8444.28    102.59 o
   4   3   1     3406.58     3360.44     40.44 o
   5   3   1      234.33      245.96      3.54 o
   6   3   1      111.93      108.25      1.96 o
   7   3   1      745.56      754.14     11.64 o
   8   3   1      552.05      556.34     10.75 o
   9   3   1       35.99       38.34      2.06 o
  10   3   1      147.64      148.40      4.68 o
  -9   4   1      121.85      120.96      5.88 o
  -8   4   1      436.80      430.71      7.08 o
  -7   4   1      379.65      374.19      8.64 o
  -6   4   1       54.38       53.24      1.61 o
  -5   4   1      794.77      801.54     11.04 o
  -4   4   1     1309.79     1272.05     12.57 o
  -3   4   1      603.16      591.45      7.49 o
  -2   4   1      423.98      439.16      4.63 o
  -1   4   1     4214.19     4270.69     36.03 o
   0   4   1     5353.69     5391.75     50.44 o
   1   4   1      820.33      910.18     10.59 o
   2   4   1     2562.64     2816.88     34.34 o
   3   4   1     3511.85     3526.02     45.24 o
   4   4   1      736.29      676.32      9.52 o
   5   4   1       10.34       12.96      1.17 o
   6   4   1      524.03      537.36      8.25 o
   7   4   1     1099.90     1090.36     16.30 o
   8   4   1      280.24      269.11      5.68 o
   9   4   1      115.86      115.23      2.88 o
  10   4   1      317.99      305.98     10.91 o
  -9   5   1      163.18      174.34      3.92 o
  -8   5   1      222.02      222.47      4.63 o
  -7   5   1       16.44       17.97      2.20 o
  -6   5   1      496.04      497.40      7.51 o
  -5   5   1      973.51      988.81     13.52 o
  -4   5   1      516.18      502.41      5.85 o
  -3   5   1        0.15        1.14      0.47 o
  -2   5   1     1130.33     1142.65     11.92 o
  -1   5   1     3636.08     3692.88     34.82 o
   0   5   1      294.85      287.91      4.08 o
   1   5   1     1067.79     1098.44     11.78 o
   2   5   1     1642.26     1784.84     21.90 o
   3   5   1     1007.85     1020.49     14.19 o
   4   5   1        2.28        5.66      0.81 o
   5   5   1     1739.13     1740.57     24.07 o
   6   5   1     1528.26     1532.11     21.17 o
   7   5   1      648.22      600.35      9.91 o
   8   5   1        4.97        6.12      0.78 o
   9   5   1      452.03      444.76     13.16 o
  10   5   1      320.85      350.69     11.60 o
  -8   6   1       27.89       27.59      2.27 o
  -7   6   1      168.40      158.82      5.36 o
  -6   6   1     1030.65     1011.67     15.73 o
  -5   6   1      814.60      804.95     12.72 o
  -4   6   1       21.30       20.20      1.04 o
  -3   6   1      710.35      698.34      8.31 o
  -2   6   1     1798.80     1749.82     17.00 o
  -1   6   1     1040.89     1050.81     10.44 o
   0   6   1      229.44      238.15      2.94 o
   1   6   1     2216.55     2249.59     27.70 o
   2   6   1     2460.77     2520.74     30.81 o
   3   6   1       14.77       21.37      1.38 o
   4   6   1     1443.39     1437.84     19.82 o
   5   6   1     1723.99     1746.77     24.02 o
   6   6   1      867.51      801.17     22.63 o
   9   6   1      433.55      473.76     10.28 o
  -7   7   1      242.63      224.71     10.48 o
  -6   7   1      433.14      438.83     11.19 o
  -5   7   1      169.41      167.57      5.63 o
  -4   7   1       39.79       35.51      2.56 o
  -3   7   1      732.78      722.03     10.23 o
  -2   7   1      955.42      908.27     11.37 o
  -1   7   1      403.06      397.92      4.76 o
   0   7   1      402.41      422.89      4.86 o
   1   7   1     2009.35     2074.22     37.37 o
   2   7   1      489.43      492.83      6.92 o
   3   7   1       74.39       78.46      1.85 o
   4   7   1       47.21       43.86      1.38 o
   5   7   1      635.66      632.24      9.00 o
   6   7   1      360.50      343.63      7.27 o
  -7   8   1      119.58      127.65      7.84 o
  -6   8   1      104.43       99.81      4.56 o
  -5   8   1        2.02        0.23      1.55 o
  -4   8   1      224.71      211.43      6.53 o
  -3   8   1     1081.34     1097.21     18.84 o
  -2   8   1      405.17      405.89      6.97 o
  -1   8   1       18.94       23.21      2.70 o
   0   8   1      734.88      751.46     11.81 o
   1   8   1      783.19      801.27     19.07 o
   2   8   1      294.19      299.97      6.08 o
   3   8   1        9.82        9.37      1.18 o
   4   8   1      250.72      246.30      9.82 o
   5   8   1      384.77      373.01      6.66 o
   6   8   1       16.53       20.48      1.34 o
  -6   9   1       21.79       17.35      2.45 o
  -5   9   1       62.00       64.06      3.77 o
  -4   9   1      527.01      521.76     12.87 o
  -3   9   1      531.73      556.90     10.87 o
  -2   9   1        1.02        0.46      0.70 o
  -1   9   1      219.26      213.18      5.15 o
   0   9   1      786.58      762.90     13.73 o
   1   9   1      681.47      673.79     15.02 o
   2   9   1        2.85        1.13      1.32 o
   3   9   1      659.32      675.24     25.17 o
   4   9   1      372.74      353.80     10.31 o
   5   9   1       15.15       16.79      1.16 o
   6   9   1       18.55       17.64      0.99 o
  -5  10   1      215.65      236.01     10.98 o
  -4  10   1      160.61      164.83      8.69 o
  -3  10   1       22.65       26.73      2.70 o
  -2  10   1       54.73       55.20      2.16 o
  -1  10   1      493.32      494.25      8.42 o
   0  10   1      542.41      528.68     17.54 o
   1  10   1        4.54        5.48      1.58 o
   2  10   1      368.43      366.27      9.26 o
   3  10   1      471.90      462.26     12.11 o
   4  10   1      176.66      174.75      5.12 o
   5  10   1        8.66        6.84      1.24 o
   6  10   1      169.60      176.82      6.71 o
  -3  11   1        5.34        5.21      1.80 o
  -2  11   1      193.55      194.22      4.81 o
  -1  11   1      475.52      476.52     12.52 o
   0  11   1       25.02       33.88      2.99 o
   1  11   1       90.48       86.00      5.36 o
   2  11   1      174.15      179.11      7.92 o
   3  11   1      360.26      387.60     13.35 o
   4  11   1       74.67       80.14      4.70 o
   5  11   1       45.42       42.88      2.51 o
  -1  12   1       73.51       88.41      4.84 o
   0  12   1        0.01        1.15      1.73 o
   1  12   1       57.09       70.23      4.56 o
   2  12   1      145.02      145.45      5.48 o
   3  12   1       68.70       72.14      3.78 o
  -4 -10   2       32.28       36.37      2.38 o
  -3 -10   2      103.89      107.34      4.02 o
  -2 -10   2      145.01      154.22      5.13 o
  -1 -10   2      159.28      154.89      7.10 o
   0 -10   2       13.15       11.13      2.10 o
   1 -10   2       92.87       92.89      4.49 o
   2 -10   2      163.33      157.48      4.29 o
   3 -10   2       39.13       37.25      2.60 o
   4 -10   2        5.34        8.03      2.91 o
  -5  -9   2       74.78       78.59      4.08 o
  -4  -9   2       81.35       88.07      3.07 o
  -3  -9   2      298.98      318.11      7.82 o
  -2  -9   2      385.32      385.48     16.75 o
  -1  -9   2      115.37      114.20      4.27 o
   0  -9   2      168.25      167.59      5.54 o
   1  -9   2      616.44      624.51     14.73 o
   2  -9   2      380.88      393.52      8.25 o
   3  -9   2        3.24        1.34      1.02 o
   4  -9   2       90.77       86.55      5.86 o
   5  -9   2      205.78      219.63     10.36 o
  -5  -8   2       26.34       27.05      1.16 o
  -4  -8   2      162.76      172.41      3.73 o
  -3  -8   2      738.35      743.60     12.88 o
  -2  -8   2      443.24      424.29      9.86 o
  -1  -8   2      140.29      136.38      4.49 o
   0  -8   2      805.96      782.12     27.89 o
   1  -8   2      589.98      565.62     10.58 o
   2  -8   2      156.37      155.43      5.73 o
   3  -8   2       68.59       74.59      2.85 o
   4  -8   2      277.01      280.02      7.79 o
   5  -8   2      218.51      207.83      9.47 o
   6  -8   2       14.65       13.45      2.25 o
  -5  -7   2       45.74       44.75      1.27 o
  -4  -7   2      549.49      545.46      9.33 o
  -3  -7   2     1115.53     1069.70     17.67 o
  -2  -7   2       27.64       31.51      1.68 o
  -1  -7   2      492.26      473.99     11.07 o
   0  -7   2      864.56      899.02     22.13 o
   1  -7   2      353.43      354.64      7.02 o
   2  -7   2        1.46        0.21      0.64 o
   3  -7   2      337.95      344.83      5.58 o
   4  -7   2      551.34      555.64      9.44 o
   5  -7   2      102.19       99.15      4.50 o
   6  -7   2       75.87       73.18      3.98 o
   7  -7   2      220.53      218.94      7.20 o
  -5  -6   2      512.74      492.60     10.14 o
  -4  -6   2     1032.64      984.01     15.96 o
  -3  -6   2      203.49      217.87      4.23 o
  -2  -6   2      192.47      186.48      3.92 o
  -1  -6   2     1238.82     1265.98     22.69 o
   0  -6   2      633.38      669.14     10.11 o
   1  -6   2        9.95        9.07      0.69 o
   2  -6   2      197.45      182.46      3.01 o
   3  -6   2      930.01      906.56     13.85 o
   4  -6   2      528.98      542.88      9.05 o
   5  -6   2       65.93       62.58      3.35 o
   6  -6   2      361.23      348.01      9.29 o
   7  -6   2      189.64      196.12      6.51 o
   8  -6   2       73.67       74.59      5.94 o
  -5  -5   2     1202.32     1114.02     31.28 o
  -4  -5   2      466.07      493.14      9.64 o
  -3  -5   2      165.64      155.35      2.64 o
  -2  -5   2     2024.74     2133.57     32.65 o
  -1  -5   2     2052.54     2004.20     24.66 o
   0  -5   2      297.38      319.72      4.22 o
   1  -5   2      168.54      151.87      2.29 o
   2  -5   2     2237.18     2247.58     24.16 o
   3  -5   2     2312.48     2245.39     21.64 o
   4  -5   2       48.62       51.14      1.37 o
   5  -5   2      199.49      198.92      4.19 o
   6  -5   2      414.74      411.36      8.34 o
   7  -5   2      314.84      313.88      6.94 o
   8  -5   2        1.54        1.55      1.25 o
   9  -5   2      135.30      143.05      5.17 o
  -9  -4   2      287.33      307.07      9.47 o
  -8  -4   2      111.41      119.44      4.79 o
  -7  -4   2       27.01       27.43      1.40 o
  -6  -4   2      390.10      390.61      8.16 o
  -5  -4   2      884.75      898.04     25.30 o
  -4  -4   2      111.76      110.47      2.16 o
  -3  -4   2     1063.57     1110.47     14.41 o
  -2  -4   2     3063.07     3171.06     43.11 o
  -1  -4   2     2665.55     2724.67     33.17 o
   0  -4   2      878.14      959.27     10.38 o
   1  -4   2     1630.83     1690.11     19.42 o
   2  -4   2     4505.65     4572.82     43.02 o
   3  -4   2      783.30      755.95      8.17 o
   4  -4   2      482.96      505.78      5.81 o
   5  -4   2       82.25       91.71      2.01 o
   6  -4   2     1547.41     1523.33     20.22 o
   7  -4   2      210.57      216.67      4.06 o
   8  -4   2       65.69       63.94      2.17 o
   9  -4   2      100.41      109.15      3.37 o
  -9  -3   2      213.44      229.92      5.81 o
  -8  -3   2       17.22       18.26      1.26 o
  -7  -3   2      140.58      149.46      3.20 o
  -6  -3   2      724.52      729.70     12.04 o
  -5  -3   2      683.80      674.07      8.94 o
  -4  -3   2       17.46       22.85      0.64 o
  -3  -3   2     3115.77     3171.46     46.00 o
  -2  -3   2     3926.30     4264.19     57.97 o
  -1  -3   2      552.44      558.46      7.12 o
   0  -3   2     1004.93     1084.37     11.56 o
   1  -3   2     3923.78     3846.27     38.00 o
   2  -3   2     1320.92     1327.06     12.84 o
   3  -3   2      584.85      615.20      6.00 o
   4  -3   2      156.39      150.68      2.05 o
   5  -3   2     3644.66     3727.55     37.32 o
   6  -3   2      805.82      820.63     11.35 o
   7  -3   2       49.67       45.66      1.73 o
   8  -3   2      202.12      208.76      4.10 o
   9  -3   2      220.85      219.36      5.01 o
  10  -3   2       95.75       97.95      2.32 o
  -9  -2   2       89.83       95.17      3.55 o
  -8  -2   2       46.24       48.58      1.99 o
  -7  -2   2      866.91      866.16     13.40 o
  -6  -2   2      984.87      962.89     14.53 o
  -5  -2   2      116.77      123.01      2.22 o
  -4  -2   2      960.53      988.08     12.83 o
  -3  -2   2     3733.08     3878.92     49.49 o
  -2  -2   2      363.07      317.24      4.30 o
  -1  -2   2     1721.76     1954.73     20.22 o
   0  -2   2     4987.21     5059.39     53.18 o
   1  -2   2     2386.01     2437.11     22.77 o
   2  -2   2     1356.37     1456.94     13.08 o
   3  -2   2     1905.09     1948.25     18.47 o
   4  -2   2     8699.66     8646.20     80.98 o
   5  -2   2     2454.27     2496.82     25.40 o
   6  -2   2       12.43       13.55      0.81 o
   7  -2   2      201.74      194.86      3.32 o
   8  -2   2      996.64      966.70     19.55 o
   9  -2   2      374.06      350.22      8.77 o
  10  -2   2        0.15       -0.87      1.32 o
  -9  -1   2       16.43       12.88      1.68 o
  -8  -1   2      527.27      518.12     12.44 o
  -7  -1   2      851.43      876.68     20.26 o
  -6  -1   2      461.55      453.99      7.46 o
  -5  -1   2      256.19      254.47      3.87 o
  -4  -1   2     1775.15     1800.17     22.99 o
  -3  -1   2      902.86      834.46      9.39 o
  -2  -1   2      106.21      133.12      1.62 o
  -1  -1   2     4278.10     4295.76     41.69 o
   0  -1   2     4927.06     4916.05     41.30 o
   1  -1   2      276.88      273.24      2.51 o
   2  -1   2       54.83       54.29      1.50 o
   3  -1   2     6951.25     7206.38     64.46 o
   4  -1   2     4886.62     4893.11     43.31 o
   5  -1   2      494.22      489.35      5.40 o
   6  -1   2       90.17       94.38      1.74 o
   7  -1   2      901.96      898.99     13.06 o
   8  -1   2     1032.83     1010.55     19.75 o
   9  -1   2       31.67       32.39      3.15 o
  10  -1   2       80.46       77.37      3.65 o
  -9   0   2      211.47      207.80      6.23 o
  -8   0   2      433.57      431.42     12.07 o
  -7   0   2      733.36      759.77     19.96 o
  -6   0   2       57.38       62.71      1.99 o
  -5   0   2     1778.00     1778.85     20.77 o
  -4   0   2     2491.77     2486.46     28.63 o
  -3   0   2     1443.41     1491.55     17.29 o
  -2   0   2      441.84      432.43      4.51 o
  -1   0   2     5897.20     5850.93     52.07 o
   0   0   2     5972.07     5807.04     49.32 o
   1   0   2     1410.91     1500.54     14.72 o
   2   0   2        7.73        5.62      0.25 o
   3   0   2     6708.56     6483.58     55.55 o
   4   0   2     3353.01     3306.47     41.91 o
   5   0   2       57.20       67.98      1.49 o
   6   0   2     1232.95     1258.32     13.34 o
   7   0   2     1240.08     1281.10     17.29 o
   8   0   2      391.44      404.63      8.85 o
   9   0   2       19.33       17.85      2.03 o
  10   0   2      229.09      239.16      8.81 o
  -9   1   2      166.46      163.64      5.55 o
  -8   1   2      491.45      466.84     11.25 o
  -7   1   2      216.23      219.73      5.81 o
  -6   1   2      368.82      359.68      6.49 o
  -5   1   2     2646.44     2639.19     33.93 o
  -4   1   2     2166.84     2181.66     39.81 o
  -3   1   2      163.30      167.38      2.16 o
  -2   1   2     1497.89     1536.70     14.46 o
  -1   1   2     1489.21     1481.40     12.65 o
   0   1   2     7194.89     7106.07     56.05 o
   1   1   2      344.96      386.60      3.37 o
   2   1   2     1618.90     1663.92     13.36 o
   3   1   2     2390.69     2353.20     19.69 o
   4   1   2      475.19      483.01     14.20 o
   5   1   2      279.62      288.15      5.51 o
   6   1   2     2807.00     2850.48     48.93 o
   7   1   2      762.35      766.53     12.24 o
   8   1   2       29.16       30.42      2.02 o
   9   1   2      162.75      163.70      4.75 o
  10   1   2      270.12      277.48      8.59 o
  -9   2   2      310.09      326.74      9.10 o
  -8   2   2      297.67      301.82     14.56 o
  -7   2   2      101.14      102.49      3.56 o
  -6   2   2      893.30      926.62     14.73 o
  -5   2   2     2047.79     2090.75     31.56 o
  -4   2   2      627.86      640.34      6.81 o
  -3   2   2      789.81      821.24      8.69 o
  -2   2   2     2795.54     2802.88     26.36 o
  -1   2   2      466.67      451.86      4.02 o
   0   2   2      113.11      119.58      1.33 o
   1   2   2     6341.20     6311.55     53.26 o
   2   2   2     3637.66     3517.72     36.58 o
   3   2   2     1543.16     1552.12     17.12 o
   4   2   2      352.89      374.40      4.47 o
   5   2   2     3413.68     3496.57     39.94 o
   6   2   2     2927.08     2930.14     45.16 o
   7   2   2      146.77      151.64      3.31 o
   8   2   2       52.84       51.12      1.95 o
   9   2   2      349.09      345.45     10.93 o
  10   2   2      279.38      286.87     11.26 o
  -9   3   2      375.52      373.60     10.33 o
  -8   3   2       22.36       24.22      2.15 o
  -7   3   2      412.94      397.41     12.28 o
  -6   3   2      891.12      876.23     13.39 o
  -5   3   2     1392.99     1359.50     16.20 o
  -4   3   2        1.74        6.37      0.95 o
  -3   3   2     1777.36     1769.58     16.83 o
  -2   3   2     3172.04     3133.37     26.55 o
  -1   3   2      464.93      453.73      4.32 o
   0   3   2        2.74        2.85      0.26 o
   1   3   2     7019.93     6801.28     63.32 o
   2   3   2    10043.80     9890.96    104.65 o
   3   3   2     1064.02     1094.74     12.19 o
   4   3   2     2934.79     3022.34     32.98 o
   5   3   2     2684.20     2749.82     31.59 o
   6   3   2     1858.38     1864.78     23.97 o
   7   3   2       29.35       32.48      1.52 o
   8   3   2      470.54      473.25      8.01 o
   9   3   2      725.62      728.45     14.02 o
  10   3   2      209.75      213.07      8.96 o
  -9   4   2       49.91       49.64      3.61 o
  -8   4   2       86.10       76.99      2.75 o
  -7   4   2      649.01      631.49     10.22 o
  -6   4   2      870.37      903.43     12.62 o
  -5   4   2      187.16      191.43      3.37 o
  -4   4   2      904.25      890.07     10.21 o
  -3   4   2     3005.94     3034.89     28.82 o
  -2   4   2     2878.30     2875.92     27.03 o
  -1   4   2        1.05        0.21      0.42 o
   0   4   2     1349.96     1396.89     12.02 o
   1   4   2     6210.77     6308.13     55.96 o
   2   4   2     1869.42     1966.34     22.79 o
   3   4   2      133.06      148.62      2.06 o
   4   4   2     2778.90     2779.63     35.26 o
   5   4   2     1630.84     1592.42     20.40 o
   6   4   2      143.16      144.32      2.40 o
   7   4   2      775.77      780.71     14.34 o
   8   4   2      883.27      890.68     17.52 o
   9   4   2      483.37      476.91     11.75 o
  10   4   2       11.26       10.76      3.47 o
  -8   5   2      155.47      159.44      3.91 o
  -7   5   2      813.50      820.41     15.51 o
  -6   5   2      336.24      340.90      5.55 o
  -5   5   2      344.95      342.81      5.89 o
  -4   5   2     2366.24     2315.54     34.57 o
  -3   5   2     2229.96     2247.01     21.61 o
  -2   5   2      836.34      826.33      8.34 o
  -1   5   2      587.74      567.25      5.84 o
   0   5   2     1963.62     1918.97     17.28 o
   1   5   2     2257.96     2233.19     22.07 o
   2   5   2       75.54       79.19      1.59 o
   3   5   2     1119.69     1164.91     14.41 o
   4   5   2     3282.88     3313.19     45.01 o
   5   5   2       19.47       21.91      1.89 o
   6   5   2      790.50      781.25     10.98 o
   7   5   2      675.78      665.35     10.26 o
   8   5   2      545.44      537.38      8.64 o
   9   5   2      143.94      141.06      3.27 o
  10   5   2      147.37      147.82      4.25 o
  -8   6   2      184.94      196.04      4.77 o
  -7   6   2      316.49      323.08      7.12 o
  -6   6   2       17.08       13.84      1.26 o
  -5   6   2      647.40      633.34      9.24 o
  -4   6   2     1068.24     1058.71     13.15 o
  -3   6   2      345.67      325.61      4.06 o
  -2   6   2       51.67       47.25      1.36 o
  -1   6   2      552.02      521.62      5.52 o
   0   6   2     2143.62     2105.08     21.19 o
   1   6   2      943.84      959.77      9.85 o
   2   6   2      410.26      412.64     12.15 o
   3   6   2     1448.84     1546.91     19.07 o
   4   6   2      698.14      721.58     10.24 o
   5   6   2       20.01       25.38      1.33 o
   6   6   2       71.35       72.15      1.45 o
   7   6   2      518.36      506.95      8.50 o
   8   6   2      294.59      276.94      5.03 o
   9   6   2       22.76       24.84      3.20 o
  10   6   2      166.01      171.81      6.64 o
  -7   7   2       16.01       16.75      1.86 o
  -6   7   2       84.29       80.13      4.02 o
  -5   7   2      469.59      449.16     11.14 o
  -4   7   2      479.44      467.02     16.15 o
  -3   7   2        3.44        3.24      0.71 o
  -2   7   2      262.93      254.40      3.67 o
  -1   7   2     2855.54     2916.18     27.85 o
   0   7   2     1656.14     1720.04     20.23 o
   1   7   2       39.77       43.50      1.16 o
   2   7   2     1134.74     1183.42     15.76 o
   3   7   2     1327.01     1391.89     23.09 o
   4   7   2     1064.68     1064.84     14.99 o
   5   7   2        6.47        6.98      0.57 o
   6   7   2      544.13      533.46      8.96 o
   7   7   2      416.83      397.39      6.79 o
   8   7   2        0.20        0.75      1.13 o
   9   7   2       27.25       24.90      2.13 o
  -7   8   2        0.01       -0.12      2.48 o
  -6   8   2      150.56      153.73      8.27 o
  -5   8   2      356.86      355.44     16.46 o
  -4   8   2      184.38      181.41      5.90 o
  -3   8   2      140.05      138.46      3.83 o
  -2   8   2     1470.89     1475.88     19.63 o
  -1   8   2     1443.51     1448.87     23.13 o
   0   8   2       98.68       99.40      2.10 o
   1   8   2      122.32      124.07      3.98 o
   2   8   2     1891.70     1908.52     33.14 o
   3   8   2     1681.54     1625.46     26.48 o
   4   8   2       29.67       31.43      1.72 o
   5   8   2      490.67      487.35      8.52 o
   6   8   2      414.94      408.55      7.14 o
   7   8   2      104.18      102.09      2.84 o
   8   8   2        1.01        2.41      0.89 o
  -6   9   2      192.99      201.54     10.05 o
  -5   9   2      131.57      133.58      5.41 o
  -4   9   2        3.55        6.71      4.15 o
  -3   9   2      566.32      575.85     11.16 o
  -2   9   2      617.06      642.24     10.23 o
  -1   9   2       97.16       95.98      2.29 o
   0   9   2        0.55        1.50      0.70 o
   1   9   2      690.58      665.54     14.83 o
   2   9   2     1450.75     1403.14     28.63 o
   3   9   2        0.34        2.10      1.11 o
   4   9   2      305.95      316.68      6.57 o
   5   9   2      309.54      308.23      5.94 o
   6   9   2      308.60      308.93      5.77 o
   7   9   2       31.32       31.09      1.66 o
  -5  10   2       33.00       36.29      4.54 o
  -4  10   2       61.78       58.49      5.20 o
  -3  10   2      346.29      356.83     13.78 o
  -2  10   2      200.69      205.21      4.98 o
  -1  10   2       45.22       46.71      1.81 o
   0  10   2      234.35      225.45      4.32 o
   1  10   2      888.15      842.52     18.59 o
   2  10   2      158.09      155.20      5.11 o
   3  10   2       61.80       56.88      2.86 o
   4  10   2      284.28      282.00      7.21 o
   5  10   2      453.82      453.15     10.30 o
   6  10   2       97.36       98.02      3.73 o
   7  10   2       17.09       15.32      1.34 o
  -4  11   2       93.91       91.90      6.56 o
  -3  11   2      108.93      110.07      6.91 o
  -2  11   2       79.43       82.51      2.89 o
  -1  11   2       51.17       53.75      2.13 o
   0  11   2      550.98      547.48     13.55 o
   1  11   2      202.02      198.41      6.42 o
   2  11   2        6.33        5.02      1.48 o
   3  11   2       80.58       80.20      3.55 o
   4  11   2      324.53      315.59      8.17 o
   5  11   2      123.33      124.54      4.23 o
   6  11   2        0.71       -0.06      1.02 o
  -2  12   2        5.43        4.29      1.07 o
  -1  12   2      261.60      266.03      6.76 o
   0  12   2      224.07      230.61     10.21 o
   1  12   2       14.33       15.06      2.79 o
   2  12   2       10.00        9.02      1.81 o
   3  12   2      135.71      136.47      5.11 o
   4  12   2      169.03      172.20      5.70 o
  -2 -10   3       13.95       18.94      2.45 o
  -1 -10   3       80.63       83.33      4.64 o
   0 -10   3      217.19      211.28      6.83 o
   1 -10   3      114.50      115.96      5.01 o
   2 -10   3       25.51       24.73      2.71 o
  -4  -9   3      141.95      135.12      4.03 o
  -3  -9   3        1.03        2.50      2.00 o
  -2  -9   3       72.91       74.49      3.78 o
  -1  -9   3      246.73      250.19      7.07 o
   0  -9   3      254.62      242.00      7.17 o
   1  -9   3        9.02       12.07      1.98 o
   2  -9   3      290.95      294.96      6.54 o
   3  -9   3      234.92      237.58      6.78 o
   4  -9   3       38.13       39.20      4.54 o
   5  -9   3        9.01        5.86      2.72 o
  -5  -8   3      151.03      153.65      9.64 o
  -4  -8   3       36.72       35.90      1.83 o
  -3  -8   3       14.85       16.78      2.17 o
  -2  -8   3      410.72      405.55      9.55 o
  -1  -8   3      578.90      550.55     12.56 o
   0  -8   3       63.35       59.31      3.14 o
   1  -8   3      139.21      135.20      4.87 o
   2  -8   3      521.04      515.18     10.11 o
   3  -8   3      245.85      251.16      5.97 o
   4  -8   3        0.53       -1.71      1.71 o
   5  -8   3       77.46       74.44      5.55 o
   6  -8   3      220.93      239.54     11.02 o
  -5  -7   3      111.50      105.27      2.34 o
  -4  -7   3        0.01        0.49      0.59 o
  -3  -7   3      327.99      312.70      6.03 o
  -2  -7   3     1038.44     1024.99     17.29 o
  -1  -7   3      317.14      319.30      7.87 o
   0  -7   3       46.38       53.41      4.62 o
   1  -7   3      563.89      557.48     10.33 o
   2  -7   3      441.65      436.82      8.65 o
   3  -7   3       56.95       56.88      2.44 o
   4  -7   3       50.32       51.65      2.28 o
   5  -7   3      283.71      282.35     10.94 o
   6  -7   3      216.11      212.88      6.98 o
   7  -7   3        0.81        0.94      1.64 o
  -5  -6   3       45.95       45.19      1.79 o
  -4  -6   3      171.61      164.20      3.34 o
  -3  -6   3      717.93      722.95     12.20 o
  -2  -6   3      871.82      888.87     14.93 o
  -1  -6   3        6.55       10.07      1.03 o
   0  -6   3      746.23      763.94     13.39 o
   1  -6   3     1047.37     1015.33     15.03 o
   2  -6   3      401.23      392.52      6.67 o
   3  -6   3       31.62       33.22      1.99 o
   4  -6   3      653.74      669.95     25.14 o
   5  -6   3      704.20      694.06     21.00 o
   6  -6   3       36.74       37.81      3.26 o
   7  -6   3        5.56        3.79      1.63 o
   8  -6   3       49.15       54.88      5.36 o
  -6  -5   3      230.65      234.46      5.67 o
  -5  -5   3        3.22        5.33      0.52 o
  -4  -5   3      243.70      259.50      4.68 o
  -3  -5   3      614.98      639.94     10.72 o
  -2  -5   3      330.62      323.83      5.14 o
  -1  -5   3      152.76      164.52      2.74 o
   0  -5   3     1709.00     1743.10     33.76 o
   1  -5   3     1811.42     1879.33     21.10 o
   2  -5   3      262.18      275.18      3.76 o
   3  -5   3      247.49      258.07      3.95 o
   4  -5   3     1353.57     1356.75     18.09 o
   5  -5   3      412.79      392.65      9.75 o
   6  -5   3      137.88      124.79      4.69 o
   7  -5   3       21.84       20.68      2.17 o
   8  -5   3      304.60      306.37     12.92 o
   9  -5   3      123.06      131.61      8.27 o
  -8  -4   3      283.80      304.06      7.03 o
  -7  -4   3      225.34      233.13      5.49 o
  -6  -4   3       99.19       96.74      2.11 o
  -5  -4   3       38.33       47.57      1.30 o
  -4  -4   3     1009.93     1012.85     17.19 o
  -3  -4   3      564.01      581.10      8.06 o
  -2  -4   3        1.18        1.93      0.48 o
  -1  -4   3     2089.42     2188.07     31.44 o
   0  -4   3     3574.37     3702.79     55.87 o
   1  -4   3      593.71      635.20      7.23 o
   2  -4   3      811.68      822.91      8.78 o
   3  -4   3     1704.82     1688.06     16.42 o
   4  -4   3     1258.04     1300.93     13.74 o
   5  -4   3      305.15      296.55      4.49 o
   6  -4   3      128.47      128.50      3.26 o
   7  -4   3     1201.53     1181.16     21.20 o
   8  -4   3      262.83      265.28     18.05 o
   9  -4   3        0.62       -0.32      1.07 o
  -8  -3   3      301.88      312.38      6.00 o
  -7  -3   3      190.89      184.15      3.81 o
  -6  -3   3       59.44       55.86      1.64 o
  -5  -3   3     1010.32      938.21     13.13 o
  -4  -3   3     1504.60     1415.70     18.27 o
  -3  -3   3      305.02      326.55      7.10 o
  -2  -3   3      894.86      968.32     13.92 o
  -1  -3   3     3774.80     3965.20     47.99 o
   0  -3   3      989.63      963.71      9.77 o
   1  -3   3       24.95       32.52      0.94 o
   2  -3   3     3106.55     3148.92     31.43 o
   3  -3   3     2389.28     2338.59     23.60 o
   4  -3   3      734.97      750.46      8.18 o
   5  -3   3      164.57      150.56      2.27 o
   6  -3   3     1774.83     1717.56     22.52 o
   7  -3   3     1382.73     1381.24     18.49 o
   8  -3   3       49.31       50.37      1.85 o
   9  -3   3       23.93       20.83      1.28 o
  10  -3   3      253.34      250.55      5.47 o
  -9  -2   3      302.58      308.85      7.72 o
  -8  -2   3      426.34      427.78      9.79 o
  -7  -2   3        5.86        6.97      0.91 o
  -6  -2   3      969.61      938.48     15.53 o
  -5  -2   3     1037.83     1025.69     14.41 o
  -4  -2   3     1567.64     1548.26     21.97 o
  -3  -2   3        3.78        4.37      0.55 o
  -2  -2   3     2405.19     2463.84     28.36 o
  -1  -2   3     1851.89     1854.34     22.68 o
   0  -2   3       48.38       50.46      0.83 o
   1  -2   3      634.68      634.04      6.63 o
   2  -2   3     3942.28     3923.83     36.50 o
   3  -2   3      680.82      645.47      6.21 o
   4  -2   3        4.22        1.60      0.40 o
   5  -2   3      923.48      949.90      9.57 o
   6  -2   3     1447.57     1433.50     18.84 o
   7  -2   3      658.47      672.67      9.07 o
   8  -2   3        6.19        5.82      0.78 o
   9  -2   3      193.85      189.03      3.77 o
  10  -2   3      272.87      270.92      9.91 o
  -9  -1   3      418.97      431.26     13.22 o
  -8  -1   3       76.89       81.53      3.31 o
  -7  -1   3      180.79      183.67      5.66 o
  -6  -1   3      690.78      700.67     11.49 o
  -5  -1   3     1498.98     1536.46     21.37 o
  -4  -1   3     1030.87     1031.91     14.48 o
  -3  -1   3      964.92      953.55     15.92 o
  -2  -1   3     3900.41     4065.58     46.63 o
  -1  -1   3     2892.38     2941.35     35.78 o
   0  -1   3      238.25      257.44      2.85 o
   1  -1   3     2292.93     2306.45     23.37 o
   2  -1   3     3513.18     3462.77     31.98 o
   3  -1   3     1579.04     1577.21     15.00 o
   4  -1   3        4.65        1.15      0.36 o
   5  -1   3     2377.20     2342.19     22.38 o
   6  -1   3     1006.96      995.88     10.18 o
   7  -1   3      185.79      195.22      3.24 o
   8  -1   3      229.59      219.93      4.02 o
   9  -1   3      450.91      430.11      9.87 o
  10  -1   3      145.17      158.51      7.37 o
  -9   0   3      110.26      109.75      4.33 o
  -8   0   3       13.93       11.17      1.60 o
  -7   0   3      115.20      119.49      3.98 o
  -6   0   3      911.14      922.07     21.40 o
  -5   0   3      694.40      715.85     10.69 o
  -4   0   3      322.27      332.68      4.34 o
  -3   0   3     2631.72     2715.97     31.21 o
  -2   0   3     2440.37     2566.50     31.31 o
  -1   0   3      756.12      740.49      7.15 o
   0   0   3     2841.93     2986.12     25.18 o
   1   0   3     1371.08     1329.71     11.80 o
   2   0   3     2397.95     2441.22     20.49 o
   3   0   3      241.35      235.30      2.28 o
   4   0   3     1063.00     1089.86      9.69 o
   5   0   3     1939.52     1901.19     18.40 o
   6   0   3      211.87      203.03      2.56 o
   7   0   3       18.75       20.17      1.01 o
   8   0   3      843.31      805.78     13.27 o
   9   0   3      460.29      450.95     10.07 o
  10   0   3       28.62       30.61      2.48 o
  -9   1   3        1.52        0.82      1.37 o
  -8   1   3      104.20      111.83      5.32 o
  -7   1   3      430.26      426.38     10.21 o
  -6   1   3     1026.05     1045.12     22.75 o
  -5   1   3       64.32       63.54      1.68 o
  -4   1   3     2277.45     2347.07     30.15 o
  -3   1   3     3505.45     3497.65     36.15 o
  -2   1   3     1661.18     1694.13     16.88 o
  -1   1   3      458.25      527.33      4.57 o
   0   1   3     7856.26     7702.15     60.16 o
   1   1   3     1138.16     1136.10      9.90 o
   2   1   3        1.23       -0.21      0.21 o
   3   1   3     1599.09     1713.05     14.87 o
   4   1   3     2779.81     2719.85     24.95 o
   5   1   3     2704.15     2829.46     26.84 o
   6   1   3       34.30       31.33      1.02 o
   7   1   3     1179.16     1187.45     16.00 o
   8   1   3     1231.61     1213.36     22.26 o
   9   1   3      326.73      331.95      7.84 o
  10   1   3        1.23        3.68      1.33 o
  -9   2   3       19.51       19.17      2.22 o
  -8   2   3      402.75      399.76     10.24 o
  -7   2   3     1167.28     1175.44     36.11 o
  -6   2   3      302.53      318.44      7.75 o
  -5   2   3      593.92      578.14      9.53 o
  -4   2   3     2690.60     2680.65     28.42 o
  -3   2   3     4672.78     4856.07     47.47 o
  -2   2   3      652.40      714.52      7.03 o
  -1   2   3     1218.57     1184.81     10.20 o
   0   2   3     6925.87     6970.27     57.05 o
   1   2   3     3207.34     3330.79     27.39 o
   2   2   3       55.97       53.70      0.73 o
   3   2   3     4440.16     4479.19     38.89 o
   4   2   3     5531.02     5443.81     49.34 o
   5   2   3     1797.04     1788.37     23.04 o
   6   2   3      575.72      580.31      8.18 o
   7   2   3     1613.31     1585.67     23.69 o
   8   2   3     1279.68     1317.20     20.25 o
   9   2   3      127.31      126.87      4.06 o
  10   2   3      104.25      103.36      3.82 o
  -9   3   3      140.90      138.11      5.56 o
  -8   3   3      962.74      920.57     20.53 o
  -7   3   3      283.92      292.87     13.77 o
  -6   3   3       73.56       71.16      1.66 o
  -5   3   3      768.70      742.74      9.71 o
  -4   3   3     3110.46     3091.13     39.05 o
  -3   3   3     1836.32     1905.46     19.20 o
  -2   3   3     1197.02     1208.95     11.07 o
  -1   3   3     3850.08     3829.39     40.00 o
   0   3   3     4087.57     4236.75     35.35 o
   1   3   3      611.48      625.21      6.01 o
   2   3   3     1051.42     1072.94      9.47 o
   3   3   3     4239.27     4201.46     39.16 o
   4   3   3     1357.40     1268.22     14.17 o
   5   3   3       86.75       86.87      1.69 o
   6   3   3     1166.36     1184.05     14.84 o
   7   3   3     1598.42     1609.15     23.94 o
   8   3   3      101.91      109.30      2.82 o
   9   3   3      288.58      279.11      8.55 o
  10   3   3      263.61      270.72      6.71 o
  -8   4   3      173.18      182.65     10.03 o
  -7   4   3       19.18       17.28      0.97 o
  -6   4   3      208.46      209.37      4.08 o
  -5   4   3     1361.41     1343.03     17.74 o
  -4   4   3     1435.99     1419.62     14.74 o
  -3   4   3      355.24      364.77      4.05 o
  -2   4   3     5185.92     5213.10     76.48 o
  -1   4   3     3728.90     3803.48     33.84 o
   0   4   3      652.59      649.54      5.81 o
   1   4   3       75.14       68.79      1.03 o
   2   4   3      774.87      732.08      7.20 o
   3   4   3     3038.44     3000.50     32.84 o
   4   4   3      205.41      196.04      2.69 o
   5   4   3      688.05      696.72     12.26 o
   6   4   3     1622.32     1646.42     24.65 o
   7   4   3      101.30       93.63      2.29 o
   8   4   3      258.01      250.54      6.02 o
   9   4   3      367.02      365.65     11.64 o
  10   4   3      298.79      311.24     16.94 o
  -8   5   3       11.74       10.68      0.96 o
  -7   5   3       31.48       30.72      1.47 o
  -6   5   3      656.85      650.25     10.60 o
  -5   5   3      753.11      753.27     10.59 o
  -4   5   3       19.24       18.33      1.03 o
  -3   5   3     1206.62     1209.58     12.70 o
  -2   5   3     3285.40     3237.07     30.70 o
  -1   5   3     1205.96     1168.55     12.09 o
   0   5   3       34.92       36.52      1.10 o
   1   5   3       93.31       70.13      1.09 o
   2   5   3     3374.31     3512.54     39.71 o
   3   5   3     2353.43     2563.62     31.22 o
   4   5   3      392.96      390.21      5.16 o
   5   5   3     1225.53     1248.14     16.20 o
   6   5   3      553.64      562.52      8.66 o
   7   5   3       86.97       85.23      2.10 o
   8   5   3       42.44       43.66      1.60 o
   9   5   3      515.50      518.28     10.22 o
  10   5   3      224.34      215.77      5.35 o
  -8   6   3        6.60        6.13      0.95 o
  -7   6   3      217.28      211.46      5.27 o
  -6   6   3      684.11      696.71     11.44 o
  -5   6   3      170.79      189.71      3.61 o
  -4   6   3      118.99      111.89      2.87 o
  -3   6   3     1333.16     1327.02     14.02 o
  -2   6   3     1955.23     1881.67     19.39 o
  -1   6   3      418.01      422.85      4.89 o
   0   6   3      344.46      332.00      3.68 o
   1   6   3     5208.38     5243.62     59.11 o
   2   6   3     3397.63     3662.17     38.80 o
   3   6   3       53.29       60.38      1.62 o
   4   6   3      542.30      594.35      9.95 o
   5   6   3     2098.86     2094.33     28.71 o
   6   6   3     1594.18     1532.29     24.57 o
   7   6   3       31.49       34.54      1.37 o
   8   6   3      348.23      342.46      6.27 o
   9   6   3      341.99      338.55      6.35 o
  10   6   3       35.76       32.53      1.97 o
  -7   7   3      214.69      206.42      6.43 o
  -6   7   3      392.09      382.25     15.70 o
  -5   7   3       63.74       64.94      2.62 o
  -4   7   3      404.80      396.09     10.55 o
  -3   7   3      837.52      830.83     10.62 o
  -2   7   3      467.62      460.59      5.82 o
  -1   7   3        1.63        1.94      0.58 o
   0   7   3     2572.64     2696.15     27.17 o
   1   7   3     2823.73     2871.69     35.19 o
   2   7   3      334.19      350.01      5.77 o
   3   7   3        7.86        7.06      0.58 o
   4   7   3     1557.76     1588.70     22.07 o
   5   7   3     2687.78     2600.89     41.23 o
   6   7   3       51.42       46.65      1.59 o
   7   7   3      227.73      219.95      4.24 o
   8   7   3      186.21      183.69      3.71 o
   9   7   3      136.58      142.05      3.12 o
  -7   8   3      159.37      160.64      8.85 o
  -6   8   3       76.62       84.84      6.17 o
  -5   8   3       80.32       74.14      3.85 o
  -4   8   3      511.01      496.33     12.96 o
  -3   8   3      316.02      317.08     10.11 o
  -2   8   3        5.84        5.38      0.78 o
  -1   8   3      655.41      653.69      9.30 o
   0   8   3     1359.68     1403.51     16.85 o
   1   8   3      337.99      330.55      7.45 o
   2   8   3       37.75       42.11      1.61 o
   3   8   3      632.35      664.19     11.65 o
   4   8   3     1590.27     1554.46     39.32 o
   5   8   3       68.59       65.21      2.07 o
   6   8   3      206.96      211.80      4.91 o
   7   8   3      286.24      290.85      5.39 o
   8   8   3      258.72      258.95      4.85 o
   9   8   3       17.88       18.39      1.45 o
  -6   9   3        8.23        8.50      3.14 o
  -5   9   3      222.58      226.43      7.70 o
  -4   9   3      492.09      514.16     12.77 o
  -3   9   3      206.04      212.48      6.59 o
  -2   9   3      202.52      198.69      4.34 o
  -1   9   3      772.05      769.00     10.87 o
   0   9   3      535.41      520.29      8.01 o
   1   9   3      255.38      236.23      5.07 o
   2   9   3      215.83      220.28      6.14 o
   3   9   3     1707.91     1713.44     34.78 o
   4   9   3      364.86      351.39     10.13 o
   5   9   3       11.21        9.41      1.59 o
   6   9   3      342.90      348.16      6.53 o
   7   9   3      575.88      588.05     10.77 o
   8   9   3      122.69      127.96      3.66 o
  -5  10   3      186.56      192.89      6.93 o
  -4  10   3      164.99      162.39      5.98 o
  -3  10   3        0.14       -0.33      1.51 o
  -2  10   3      363.50      374.14     21.66 o
  -1  10   3      322.38      329.17      6.86 o
   0  10   3      214.38      216.36      4.61 o
   1  10   3        5.81        4.77      1.48 o
   2  10   3      979.69      941.92     20.26 o
   3  10   3      813.48      789.95     24.49 o
   4  10   3       23.60       20.04      1.84 o
   5  10   3       58.60       64.80      4.77 o
   6  10   3      326.06      321.35      7.71 o
   7  10   3      262.60      272.84      5.40 o
   8  10   3       28.47       27.21      2.52 o
  -4  11   3        6.92        4.97      2.91 o
  -3  11   3       49.71       52.32      4.97 o
  -2  11   3      205.49      223.30      6.78 o
  -1  11   3      131.88      134.77      3.35 o
   0  11   3        0.08       -0.58      0.60 o
   1  11   3      353.29      338.91      9.24 o
   2  11   3      435.86      402.58     10.27 o
   3  11   3      125.93      124.30      6.81 o
   4  11   3        0.02        0.08      1.15 o
   5  11   3      116.78      109.35      5.30 o
   6  11   3      239.57      242.31      6.47 o
  -2  12   3       92.38       96.37      5.05 o
  -1  12   3       46.42       44.67      2.07 o
   0  12   3       37.53       40.30      4.81 o
   1  12   3      161.82      158.12      5.85 o
   2  12   3      102.71      106.94      5.84 o
   3  12   3       59.24       64.85      3.46 o
   4  12   3       72.30       76.67      3.67 o
   5  12   3      283.31      282.55      7.74 o
  -2  -9   4       64.49       60.96      3.11 o
  -1  -9   4        0.06        1.35      1.29 o
   0  -9   4      166.44      167.85      5.75 o
   1  -9   4      344.87      343.65      9.55 o
   2  -9   4       82.90       83.67      4.36 o
   3  -9   4       30.46       32.27      2.21 o
   4  -9   4      143.40      144.40      5.09 o
  -4  -8   4      136.99      135.81      3.96 o
  -3  -8   4      212.04      197.88      5.39 o
  -2  -8   4        4.74        3.80      1.19 o
  -1  -8   4      126.74      120.83      4.32 o
   0  -8   4      393.15      388.62      9.83 o
   1  -8   4      280.47      262.98      7.62 o
   2  -8   4        2.19        1.84      0.88 o
   3  -8   4      170.52      170.85      4.64 o
   4  -8   4      117.10      118.33      6.79 o
   5  -8   4       45.53       53.40      5.08 o
  -5  -7   4       86.04       90.46      3.04 o
  -4  -7   4      275.92      253.82      6.03 o
  -3  -7   4       69.98       72.90      2.72 o
  -2  -7   4       62.41       58.51      2.64 o
  -1  -7   4      334.57      335.86      8.32 o
   0  -7   4      401.03      385.37      9.45 o
   1  -7   4       47.90       47.19      2.82 o
   2  -7   4       94.64       98.86      3.02 o
   3  -7   4      431.65      444.42      9.07 o
   4  -7   4      208.30      193.43      8.69 o
   5  -7   4       18.54       10.28      2.83 o
   6  -7   4      105.94      111.54      6.79 o
   7  -7   4      169.72      170.92      8.93 o
  -6  -6   4       46.99       49.05      1.92 o
  -5  -6   4      414.06      412.47      7.21 o
  -4  -6   4      135.70      141.50      3.22 o
  -3  -6   4       21.14       18.32      1.22 o
  -2  -6   4      120.75      131.19      3.29 o
  -1  -6   4      601.07      603.14     14.48 o
   0  -6   4      222.34      230.64      6.19 o
   1  -6   4       43.04       46.83      1.46 o
   2  -6   4      594.78      575.22     10.78 o
   3  -6   4     1048.57     1016.61     17.80 o
   4  -6   4      164.66      162.29      3.84 o
   5  -6   4       99.39       95.15      4.17 o
   6  -6   4      386.77      391.80     10.38 o
   7  -6   4      196.90      196.04     10.87 o
   8  -6   4       80.01       75.06      6.48 o
  -7  -5   4        4.15        6.13      0.93 o
  -6  -5   4      381.87      385.33      8.40 o
  -5  -5   4      430.93      432.82      7.49 o
  -4  -5   4      188.45      180.43      4.43 o
  -3  -5   4       20.83       36.60      1.92 o
  -2  -5   4      905.63      891.36     19.29 o
  -1  -5   4      819.35      817.24     13.94 o
   0  -5   4       26.11       30.39      1.65 o
   1  -5   4     1133.83     1136.24     16.78 o
   2  -5   4     1857.28     1877.89     26.92 o
   3  -5   4      659.20      669.80     10.59 o
   4  -5   4       39.51       37.52      1.83 o
   5  -5   4      727.63      723.41     16.18 o
   6  -5   4      745.35      737.67     16.71 o
   7  -5   4      160.39      156.33      5.59 o
   8  -5   4        5.14        4.11      2.72 o
  -7  -4   4      159.31      163.25      4.35 o
  -6  -4   4      415.93      402.25      7.04 o
  -5  -4   4      651.66      622.03     12.00 o
  -4  -4   4        4.55        5.01      0.77 o
  -3  -4   4      920.03      864.79     16.92 o
  -2  -4   4      996.46      998.45     19.81 o
  -1  -4   4      679.03      680.61      8.90 o
   0  -4   4       51.45       58.28      1.73 o
   1  -4   4     2146.58     2184.21     34.03 o
   2  -4   4      927.73      943.56     10.68 o
   3  -4   4       83.16       88.26      2.15 o
   4  -4   4      354.48      344.54      4.99 o
   5  -4   4     1001.72      999.26     15.26 o
   6  -4   4      400.25      397.72      9.93 o
   7  -4   4        9.01        5.20      1.60 o
   8  -4   4      219.24      210.55      9.94 o
   9  -4   4      311.40      320.35      8.94 o
  -8  -3   4       55.83       58.22      3.76 o
  -7  -3   4      349.49      343.49      7.35 o
  -6  -3   4      630.75      625.75     14.99 o
  -5  -3   4       26.69       29.23      1.25 o
  -4  -3   4      762.30      738.85     12.24 o
  -3  -3   4      895.79      893.38     13.38 o
  -2  -3   4     1201.89     1264.20     26.91 o
  -1  -3   4      283.75      282.58      4.04 o
   0  -3   4      687.75      697.34      7.77 o
   1  -3   4     1717.09     1708.53     18.17 o
   2  -3   4      208.27      208.16      2.69 o
   3  -3   4      242.58      238.71      3.09 o
   4  -3   4      961.21      945.46     10.17 o
   5  -3   4      375.29      386.21      5.03 o
   6  -3   4       31.03       25.62      1.46 o
   7  -3   4      236.10      229.78      4.77 o
   8  -3   4      380.37      379.97      8.76 o
   9  -3   4      141.79      150.52      3.73 o
  -8  -2   4      212.99      223.28     10.25 o
  -7  -2   4      759.75      773.42     13.31 o
  -6  -2   4      154.51      156.09      3.51 o
  -5  -2   4      186.14      180.25      3.71 o
  -4  -2   4      595.70      612.84      8.89 o
  -3  -2   4     1916.97     1953.23     25.20 o
  -2  -2   4     1575.73     1614.46     18.76 o
  -1  -2   4      663.74      659.81      8.48 o
   0  -2   4     2654.04     2686.53     28.45 o
   1  -2   4     2039.91     2071.12     22.02 o
   2  -2   4        1.10        0.90      0.41 o
   3  -2   4     2087.02     2112.23     22.67 o
   4  -2   4     1927.83     1889.88     19.41 o
   5  -2   4      649.36      641.41      7.38 o
   6  -2   4        0.10       -0.63      0.63 o
   7  -2   4      858.05      834.72     11.03 o
   8  -2   4      576.30      569.16      8.93 o
   9  -2   4       62.82       64.84      1.99 o
  10  -2   4       34.27       32.24      1.43 o
  -8  -1   4      494.93      512.76     20.90 o
  -7  -1   4      476.51      480.87     10.84 o
  -6  -1   4       30.00       31.94      1.63 o
  -5  -1   4      231.76      228.88      6.87 o
  -4  -1   4      873.55      884.85     12.62 o
  -3  -1   4     1954.72     2022.72     28.65 o
  -2  -1   4       63.53       73.41      2.12 o
  -1  -1   4     3531.00     3606.64     43.80 o
   0  -1   4     2429.52     2467.22     26.08 o
   1  -1   4     1033.26     1064.11     11.52 o
   2  -1   4      694.01      724.95      9.07 o
   3  -1   4     3524.07     3544.88     33.17 o
   4  -1   4     1933.07     1911.20     19.37 o
   5  -1   4      127.07      124.18      1.75 o
   6  -1   4      235.44      251.27      3.41 o
   7  -1   4      938.52      915.69     11.85 o
   8  -1   4      468.79      461.78      7.38 o
   9  -1   4        0.27        0.49      1.03 o
  10  -1   4      167.07      163.12      6.09 o
  -8   0   4      459.94      473.38     11.28 o
  -7   0   4       22.05       25.57      2.09 o
  -6   0   4      121.44      121.65      3.68 o
  -5   0   4      638.23      619.91     16.25 o
  -4   0   4     2128.31     2190.88     49.91 o
  -3   0   4      150.36      136.99      2.25 o
  -2   0   4     2007.29     2126.45     29.15 o
  -1   0   4     4926.65     4993.68     62.09 o
   0   0   4     3352.12     3377.27     30.33 o
   1   0   4        8.32        7.52      0.39 o
   2   0   4     2268.00     2252.99     20.23 o
   3   0   4     2502.40     2449.44     22.22 o
   4   0   4      658.38      691.60      6.74 o
   5   0   4      139.04      129.92      1.74 o
   6   0   4     1100.28     1128.42     11.39 o
   7   0   4     1071.25     1096.56     13.78 o
   8   0   4      104.01      111.06      2.43 o
   9   0   4      185.00      164.54      6.80 o
  10   0   4      350.17      347.00     14.75 o
  -8   1   4       70.16       69.01      3.45 o
  -7   1   4        0.02       -1.22      1.22 o
  -6   1   4      404.27      392.77      9.33 o
  -5   1   4     2967.03     2962.28     44.71 o
  -4   1   4      945.29      948.78     12.74 o
  -3   1   4      438.25      455.41      6.68 o
  -2   1   4     2233.53     2224.06     21.98 o
  -1   1   4     7888.11     8245.03     76.46 o
   0   1   4     3837.41     4019.52     36.42 o
   1   1   4      970.98      944.85      8.31 o
   2   1   4     2712.16     2678.68     23.96 o
   3   1   4     1880.05     1840.40     15.89 o
   4   1   4      101.64      111.74      1.64 o
   5   1   4     1570.02     1615.28     15.74 o
   6   1   4     2022.14     2063.89     19.88 o
   7   1   4      397.42      397.59      5.09 o
   8   1   4       16.76       11.58      1.52 o
   9   1   4      549.44      537.08     14.26 o
  10   1   4      599.44      622.31     22.97 o
  11   1   4       52.77       59.70      3.76 o
  -8   2   4        9.94        8.96      1.74 o
  -7   2   4      203.71      196.50      6.02 o
  -6   2   4     1805.05     1780.76     35.93 o
  -5   2   4     1017.80     1036.62     31.60 o
  -4   2   4      106.66      110.34      1.71 o
  -3   2   4      794.70      787.80      8.21 o
  -2   2   4     4744.97     4816.82     44.70 o
  -1   2   4     5385.12     5783.06     54.00 o
   0   2   4      524.63      537.89      4.72 o
   1   2   4     7129.06     7200.71     59.09 o
   2   2   4     2960.46     3081.24     26.64 o
   3   2   4       54.69       40.59      0.95 o
   4   2   4      957.22      965.33     10.05 o
   5   2   4     1971.83     1967.03     18.81 o
   6   2   4     1327.87     1280.30     16.93 o
   7   2   4        5.88        6.88      0.84 o
   8   2   4      546.22      527.36     10.81 o
   9   2   4      876.33      870.84     17.98 o
  10   2   4       97.47      103.96      4.19 o
  11   2   4       64.92       57.34      3.49 o
  -8   3   4       62.55       55.29      3.50 o
  -7   3   4      633.28      613.66     22.82 o
  -6   3   4      313.37      314.10      9.35 o
  -5   3   4        4.20        4.20      0.72 o
  -4   3   4      199.97      197.89      2.81 o
  -3   3   4     2896.78     2938.45     31.10 o
  -2   3   4     3592.38     3694.28     32.96 o
  -1   3   4      379.31      440.67      4.32 o
   0   3   4     5258.55     5529.10     47.06 o
   1   3   4     8600.73     8550.94     76.12 o
   2   3   4     1207.87     1258.07     11.12 o
   3   3   4       42.42       47.98      0.76 o
   4   3   4      393.25      349.01      3.67 o
   5   3   4     2409.93     2349.44     30.21 o
   6   3   4     1040.11      986.41     15.01 o
   7   3   4      377.70      376.07      6.66 o
   8   3   4      751.72      747.88     14.32 o
   9   3   4      142.76      144.86      4.32 o
  10   3   4        2.35        1.76      1.23 o
  11   3   4       74.21       74.67      5.59 o
  -8   4   4      113.97      118.19      5.07 o
  -7   4   4      199.26      204.59      7.55 o
  -6   4   4       51.20       52.12      1.61 o
  -5   4   4        2.10        1.01      0.51 o
  -4   4   4     1221.06     1195.44     14.47 o
  -3   4   4     2410.71     2400.45     22.98 o
  -2   4   4       43.35       39.35      0.98 o
  -1   4   4     1850.42     1898.80     19.18 o
   0   4   4     4675.22     4797.18     43.85 o
   1   4   4     4135.21     4164.52     34.16 o
   2   4   4      717.25      797.16      7.91 o
   3   4   4        3.31       15.35      0.54 o
   4   4   4     3189.16     3140.04     38.45 o
   5   4   4     1799.14     1853.43     21.53 o
   6   4   4        3.32        3.08      0.47 o
   7   4   4      358.97      359.45      6.26 o
   8   4   4      363.79      366.63      7.56 o
   9   4   4      204.84      200.12      6.43 o
  10   4   4        2.65        1.15      1.22 o
  11   4   4      149.72      162.31      7.26 o
  -8   5   4      160.70      163.64      6.29 o
  -7   5   4      372.09      369.96      6.58 o
  -6   5   4       29.77       33.04      1.63 o
  -5   5   4      310.82      302.79      4.96 o
  -4   5   4     1355.59     1314.62     17.44 o
  -3   5   4     1161.42     1160.34     12.50 o
  -2   5   4        6.77        9.57      0.55 o
  -1   5   4     3566.65     3523.62     31.49 o
   0   5   4     3212.20     3207.27     31.99 o
   1   5   4     1220.86     1272.20     11.62 o
   2   5   4        0.65        2.25      0.47 o
   3   5   4     4119.57     4287.21     47.23 o
   4   5   4     3703.63     3726.88     47.15 o
   5   5   4       41.53       47.87      1.31 o
   6   5   4       44.48       51.86      1.74 o
   7   5   4     1165.14     1139.11     17.22 o
   8   5   4     1204.29     1151.26     17.64 o
   9   5   4       22.11       22.49      1.91 o
  10   5   4      196.48      192.34      9.54 o
  -7   6   4      174.86      181.95      4.05 o
  -6   6   4       23.49       20.39      1.40 o
  -5   6   4      447.75      438.98      6.81 o
  -4   6   4      958.34      951.01     13.09 o
  -3   6   4      376.61      363.17      6.36 o
  -2   6   4      415.46      415.90      4.90 o
  -1   6   4     2213.23     2161.40     21.92 o
   0   6   4      525.30      534.79      5.60 o
   1   6   4       11.44       12.13      0.65 o
   2   6   4     2315.55     2556.06     26.87 o
   3   6   4     2979.72     3135.96     36.13 o
   4   6   4      691.32      723.10      9.33 o
   5   6   4        0.14        2.76      1.17 o
   6   6   4      896.64      907.83     15.07 o
   7   6   4     1948.71     1878.26     27.65 o
   8   6   4      108.22      105.29      2.63 o
   9   6   4       98.21       97.20      3.09 o
  10   6   4      198.83      206.03      7.81 o
  -7   7   4        4.04        4.91      1.05 o
  -6   7   4      180.22      177.40      5.76 o
  -5   7   4      546.39      554.08     13.51 o
  -4   7   4      232.20      230.91      4.76 o
  -3   7   4      148.95      146.10      8.12 o
  -2   7   4      817.64      800.00      9.44 o
  -1   7   4     1112.42     1094.83     11.63 o
   0   7   4       57.31       63.25      1.21 o
   1   7   4     1171.84     1156.53     12.90 o
   2   7   4     2583.43     2624.43     28.32 o
   3   7   4      678.22      725.32     12.62 o
   4   7   4      313.40      309.81      5.82 o
   5   7   4      461.56      498.90      9.86 o
   6   7   4     1617.50     1595.06     25.76 o
   7   7   4      276.73      269.34      5.24 o
   8   7   4       42.10       42.29      1.70 o
   9   7   4      183.78      187.67      4.92 o
  10   7   4      283.96      291.03      7.02 o
  -6   8   4      282.14      269.07     11.76 o
  -5   8   4      323.98      329.29      9.15 o
  -4   8   4        0.85       -0.32      1.77 o
  -3   8   4      678.48      622.87     14.26 o
  -2   8   4     1084.35     1070.23     16.26 o
  -1   8   4      835.02      811.50     11.28 o
   0   8   4       87.33      102.15      2.24 o
   1   8   4     1747.15     1706.05     22.10 o
   2   8   4     1350.85     1340.06     20.94 o
   3   8   4      513.19      497.39      9.13 o
   4   8   4        0.89        2.23      1.04 o
   5   8   4     1677.08     1701.92     27.59 o
   6   8   4      852.05      824.66     13.93 o
   7   8   4        3.76        3.79      0.78 o
   8   8   4      185.00      187.16      3.99 o
   9   8   4      287.88      289.27      6.78 o
  -6   9   4      174.15      180.86      9.70 o
  -5   9   4       55.76       65.92      3.98 o
  -4   9   4       89.78       79.34      4.09 o
  -3   9   4      636.17      624.92     14.63 o
  -2   9   4      412.89      422.79      7.54 o
  -1   9   4       33.73       33.85      1.49 o
   0   9   4      421.50      430.24      6.54 o
   1   9   4      668.00      669.49      9.38 o
   2   9   4      479.33      465.42      9.39 o
   3   9   4        1.86        3.75      0.96 o
   4   9   4      779.40      790.92     25.33 o
   5   9   4     1063.30     1056.74     17.77 o
   6   9   4       83.86       79.03      2.44 o
   7   9   4       20.68       23.38      1.46 o
   8   9   4      215.37      216.23      4.50 o
   9   9   4      200.88      197.86      7.45 o
  -5  10   4        0.05        0.47      2.56 o
  -4  10   4       56.69       51.79      3.63 o
  -3  10   4      266.89      264.34      7.92 o
  -2  10   4       68.80       74.85      2.92 o
  -1  10   4       83.09       79.89      2.50 o
   0  10   4      260.55      268.43      5.12 o
   1  10   4      167.73      172.37      4.20 o
   2  10   4       39.29       38.30      2.58 o
   3  10   4      445.35      439.04     10.53 o
   4  10   4      611.64      573.70     13.45 o
   5  10   4      198.57      184.02      5.29 o
   6  10   4       27.97       29.17      2.05 o
   7  10   4       90.97       87.76      3.22 o
   8  10   4      342.73      350.13      8.14 o
  -4  11   4       88.02      101.92      7.06 o
  -3  11   4      173.73      172.20      8.93 o
  -2  11   4        0.01       -1.02      1.25 o
  -1  11   4      104.51      108.90      3.00 o
   0  11   4      139.21      141.06      3.31 o
   1  11   4       99.39       91.00      2.79 o
   2  11   4        5.97       14.75      2.91 o
   3  11   4      335.76      318.16      8.45 o
   4  11   4      297.40      296.17      7.89 o
   5  11   4      128.52      129.20      8.83 o
   6  11   4       57.05       60.63      2.99 o
   7  11   4      331.21      333.88      8.22 o
  -2  12   4       21.53       19.49      2.06 o
  -1  12   4      203.57      215.13      5.21 o
   0  12   4      285.24      281.00      6.55 o
   1  12   4       16.57       11.69      2.04 o
   2  12   4       74.31       76.86      3.88 o
   3  12   4      290.27      294.60      8.31 o
   4  12   4      162.02      161.20      5.48 o
   5  12   4       31.73       39.03      2.81 o
   1  13   4       14.85       13.78      2.46 o
   2  13   4       92.31       93.05      6.60 o
   3  13   4      114.83      108.17      6.40 o
   1  -9   5       49.66       49.93      3.40 o
  -3  -8   5       66.49       68.54      2.98 o
  -2  -8   5      218.04      212.61      6.08 o
  -1  -8   5       33.32       33.25      2.39 o
   0  -8   5        9.71       10.16      1.77 o
   1  -8   5      142.86      143.62      5.34 o
   2  -8   5      271.70      273.46      8.22 o
   3  -8   5       46.27       44.26      2.25 o
   4  -8   5       15.82       15.68      1.70 o
  -4  -7   5       18.05       20.29      2.23 o
  -3  -7   5      347.39      353.05      8.36 o
  -2  -7   5      201.49      199.84      6.21 o
  -1  -7   5       34.54       31.88      2.22 o
   0  -7   5       36.65       35.98      2.53 o
   1  -7   5      347.44      328.79      8.75 o
   2  -7   5      267.85      256.26      5.72 o
   3  -7   5        0.51        0.26      0.97 o
   4  -7   5      198.09      187.79      5.85 o
   5  -7   5      325.80      337.34     13.27 o
   6  -7   5      123.20      114.53      7.02 o
  -5  -6   5        0.66        0.58      0.79 o
  -4  -6   5      214.76      223.89      5.52 o
  -3  -6   5      407.07      396.26      8.97 o
  -2  -6   5      442.44      403.79      9.30 o
  -1  -6   5        0.24        2.00      2.08 o
   0  -6   5      499.84      485.84     11.30 o
   1  -6   5      412.70      401.27      9.87 o
   2  -6   5       86.02       82.19      2.65 o
   3  -6   5      172.17      173.80      5.87 o
   4  -6   5      691.75      688.92     13.27 o
   5  -6   5      243.52      248.43     10.44 o
   6  -6   5        0.40        0.98      1.45 o
   7  -6   5      119.17      118.47      5.20 o
  -6  -5   5       38.24       32.83      3.07 o
  -5  -5   5       72.57       78.63      2.18 o
  -4  -5   5      314.38      299.59      5.71 o
  -3  -5   5      567.88      562.42     14.96 o
  -2  -5   5       39.30       38.53      1.75 o
  -1  -5   5      468.60      468.21     18.63 o
   0  -5   5      518.92      495.60     11.22 o
   1  -5   5      240.05      229.45      4.08 o
   2  -5   5        0.15        0.06      0.72 o
   3  -5   5      451.82      451.41      7.67 o
   4  -5   5      542.05      545.03      9.14 o
   5  -5   5       51.00       53.38      3.25 o
   6  -5   5       86.21       74.62      3.82 o
   7  -5   5      248.88      246.67      7.59 o
   8  -5   5      122.15      136.42      8.19 o
  -7  -4   5       41.75       41.99      3.07 o
  -6  -4   5       16.48       18.56      1.20 o
  -5  -4   5      351.08      337.17      6.22 o
  -4  -4   5      719.56      716.99     13.61 o
  -3  -4   5       25.26       30.67      1.98 o
  -2  -4   5      512.57      515.85     12.29 o
  -1  -4   5      641.71      635.86     11.67 o
   0  -4   5      822.20      850.46     12.51 o
   1  -4   5      213.16      208.10      3.12 o
   2  -4   5      436.56      418.93      8.06 o
   3  -4   5      836.11      836.22     12.80 o
   4  -4   5      328.80      330.21      5.99 o
   5  -4   5       29.70       25.80      1.88 o
   6  -4   5      421.67      428.61     10.71 o
   7  -4   5      242.68      261.86      7.68 o
   8  -4   5       23.16       21.60      4.06 o
   9  -4   5       21.89       19.09      3.76 o
  -7  -3   5        0.06        0.09      0.86 o
  -6  -3   5      219.43      211.48      4.40 o
  -5  -3   5     1096.10     1096.51     19.88 o
  -4  -3   5      622.54      608.31     14.58 o
  -3  -3   5      248.50      245.97      4.80 o
  -2  -3   5      760.29      754.62     14.03 o
  -1  -3   5     1394.45     1442.83     19.65 o
   0  -3   5     1837.45     1887.71     21.71 o
   1  -3   5       79.46       77.81      1.37 o
   2  -3   5     2145.04     2126.17     25.43 o
   3  -3   5     1151.40     1165.55     16.54 o
   4  -3   5      164.60      170.49      2.93 o
   5  -3   5      353.84      346.79      6.33 o
   6  -3   5      995.61      989.33     21.03 o
   7  -3   5      463.55      452.69     11.13 o
   8  -3   5        3.50        2.46      1.73 o
   9  -3   5      100.26      101.75      4.17 o
  -7  -2   5       25.97       28.30      2.04 o
  -6  -2   5      720.92      718.72     14.23 o
  -5  -2   5     1212.13     1203.07     19.76 o
  -4  -2   5       31.09       27.78      1.35 o
  -3  -2   5      253.37      255.16      4.90 o
  -2  -2   5      713.95      741.19     10.70 o
  -1  -2   5     2227.79     2227.68     65.85 o
   0  -2   5      157.32      153.18      1.98 o
   1  -2   5     1199.55     1223.84     14.39 o
   2  -2   5     2014.02     2015.48     20.40 o
   3  -2   5      627.50      630.07      6.92 o
   4  -2   5       23.50       19.64      0.91 o
   5  -2   5      927.88      947.23     10.93 o
   6  -2   5      833.51      819.64     11.40 o
   7  -2   5      203.74      200.45      3.61 o
   8  -2   5       48.48       46.51      1.86 o
   9  -2   5      185.42      193.01      4.40 o
  10  -2   5      171.90      183.95      4.47 o
  -8  -1   5       26.27       28.18      2.31 o
  -7  -1   5      273.58      278.08      7.82 o
  -6  -1   5      947.94      923.18     19.11 o
  -5  -1   5       81.62       85.53      2.59 o
  -4  -1   5        1.73        2.24      0.63 o
  -3  -1   5      240.93      255.55      6.23 o
  -2  -1   5     2830.63     2883.25     57.80 o
  -1  -1   5      649.29      594.95      9.18 o
   0  -1   5      975.87      996.09     10.87 o
   1  -1   5     1584.64     1534.63     18.35 o
   2  -1   5     2649.66     2664.49     26.67 o
   3  -1   5      219.77      227.07      4.79 o
   4  -1   5      827.13      796.29      9.14 o
   5  -1   5     1179.39     1182.43     11.98 o
   6  -1   5      358.30      367.97      5.36 o
   7  -1   5        0.24       -0.82      0.82 o
   8  -1   5      546.36      532.24      8.42 o
   9  -1   5      341.56      330.73      5.81 o
  10  -1   5       45.93       47.77      1.68 o
  -8   0   5       65.76       70.25      3.41 o
  -7   0   5      528.23      543.28     12.37 o
  -6   0   5      190.50      187.65      5.28 o
  -5   0   5        5.72        6.34      0.92 o
  -4   0   5      338.42      334.12      7.75 o
  -3   0   5     3608.20     3703.27     55.17 o
  -2   0   5     1608.21     1639.51     31.50 o
  -1   0   5      468.18      510.70      5.41 o
   0   0   5     1875.62     1842.00     16.75 o
   1   0   5     4457.84     4564.39     43.38 o
   2   0   5     3965.97     4105.29     41.27 o
   3   0   5      315.28      307.55      3.29 o
   4   0   5     2243.08     2192.79     21.26 o
   5   0   5     1290.70     1304.18     12.37 o
   6   0   5        4.07        4.10      0.48 o
   7   0   5      413.59      416.94      5.93 o
   8   0   5      936.70      945.33     13.69 o
   9   0   5      229.22      222.94      4.12 o
  10   0   5        0.08        0.46      1.48 o
  -8   1   5      246.02      250.28     12.26 o
  -7   1   5      342.29      345.60      8.82 o
  -6   1   5       66.32       65.52      2.93 o
  -5   1   5      622.01      612.65     14.75 o
  -4   1   5     3441.05     3538.83     58.67 o
  -3   1   5     1861.89     1900.08     36.76 o
  -2   1   5       18.76       19.13      0.96 o
  -1   1   5      676.34      648.05      6.76 o
   0   1   5     7488.36     7744.30     73.73 o
   1   1   5     6676.91     6967.27     62.33 o
   2   1   5       24.67       28.73      1.03 o
   3   1   5     4031.56     4094.99     36.85 o
   4   1   5     3473.76     3472.85     33.21 o
   5   1   5      341.10      343.42      3.88 o
   6   1   5      549.18      550.56      5.94 o
   7   1   5      573.37      573.71      7.67 o
   8   1   5      817.29      808.24     11.73 o
   9   1   5       74.83       71.04      3.26 o
  10   1   5      169.99      166.68      5.46 o
  -8   2   5      314.66      306.94      8.61 o
  -7   2   5      211.31      215.15      6.50 o
  -6   2   5       21.12       15.97      1.77 o
  -5   2   5     1081.51     1065.03     22.16 o
  -4   2   5     1000.84     1054.00     14.20 o
  -3   2   5      170.30      170.79      2.38 o
  -2   2   5        2.45        4.63      1.01 o
  -1   2   5     2626.51     2654.27     25.41 o
   0   2   5     7203.73     7610.46     64.99 o
   1   2   5       26.82       17.40      0.53 o
   2   2   5     2027.82     2093.41     19.31 o
   3   2   5     5193.35     5198.87     47.61 o
   4   2   5     1895.21     1885.01     17.21 o
   5   2   5      250.04      240.81      3.00 o
   6   2   5      220.23      207.67      2.76 o
   7   2   5      995.62      976.66     16.45 o
   8   2   5      628.56      613.22     12.41 o
   9   2   5       26.71       25.90      2.15 o
  10   2   5      155.26      141.89      4.80 o
  11   2   5       92.61      103.25      4.63 o
  -8   3   5      247.00      258.52      7.90 o
  -7   3   5       26.41       27.40      2.48 o
  -6   3   5       22.54       20.31      1.96 o
  -5   3   5      354.96      345.33      7.16 o
  -4   3   5      349.87      351.77      5.17 o
  -3   3   5        4.49        5.31      0.52 o
  -2   3   5     1052.41     1015.05     11.30 o
  -1   3   5     2028.70     1980.41     18.27 o
   0   3   5      723.71      641.29      6.21 o
   1   3   5      664.53      730.28      6.98 o
   2   3   5     4633.18     4720.84     41.01 o
   3   3   5     3241.96     3236.68     29.55 o
   4   3   5      571.67      600.04      6.49 o
   5   3   5      105.66      111.98      1.56 o
   6   3   5     1652.63     1646.81     20.22 o
   7   3   5      878.19      875.25     19.10 o
   8   3   5        7.97        6.26      2.31 o
   9   3   5       58.52       55.44      3.80 o
  10   3   5      112.71      118.46      5.61 o
  11   3   5      160.02      175.31      8.85 o
  -8   4   5      126.74      137.33      6.36 o
  -7   4   5        1.38       -0.43      1.48 o
  -6   4   5      268.55      252.10      6.87 o
  -5   4   5      631.97      629.46     10.02 o
  -4   4   5      103.05      103.46      2.19 o
  -3   4   5      392.52      392.48      4.63 o
  -2   4   5     2292.59     2344.67     22.42 o
  -1   4   5     2060.64     2023.35     19.37 o
   0   4   5      248.60      238.49      2.53 o
   1   4   5     4603.48     4627.56     41.65 o
   2   4   5     5778.14     5858.93     52.41 o
   3   4   5     1292.19     1334.77     13.76 o
   4   4   5       42.09       39.04      0.87 o
   5   4   5     1859.59     1950.95     18.69 o
   6   4   5     2557.67     2566.58     45.59 o
   7   4   5      117.93      116.93      2.88 o
   8   4   5       40.83       37.22      2.36 o
   9   4   5      574.73      539.01     11.14 o
  10   4   5      546.82      539.24     11.40 o
  11   4   5       43.11       43.68      3.04 o
  -7   5   5      262.46      249.50      5.66 o
  -6   5   5      610.55      620.20     10.14 o
  -5   5   5      299.04      296.80      5.48 o
  -4   5   5        0.59        0.74      0.55 o
  -3   5   5      891.00      873.90     11.91 o
  -2   5   5     2972.10     3026.83     30.91 o
  -1   5   5      976.15     1001.45      9.97 o
   0   5   5      365.99      394.06      4.25 o
   1   5   5     3165.19     3279.58     29.95 o
   2   5   5     1815.70     1875.62     18.41 o
   3   5   5      196.77      185.11      2.62 o
   4   5   5     1946.95     1984.46     18.99 o
   5   5   5     2474.37     2565.89     46.38 o
   6   5   5      857.88      863.72     16.07 o
   7   5   5       35.58       38.97      2.37 o
   8   5   5      408.10      373.13      7.94 o
   9   5   5     1161.65     1109.53     20.59 o
  10   5   5      146.94      151.02      4.54 o
  -7   6   5      375.83      376.69      6.87 o
  -6   6   5      397.11      414.77      7.41 o
  -5   6   5       53.34       53.46      1.93 o
  -4   6   5      219.74      217.11      3.91 o
  -3   6   5     1049.57     1049.58     14.23 o
  -2   6   5     1272.51     1275.47     14.35 o
  -1   6   5        2.56        2.92      0.55 o
   0   6   5     1401.99     1391.23     14.37 o
   1   6   5     1828.04     1832.64     17.64 o
   2   6   5      516.25      520.91      6.12 o
   3   6   5      316.35      334.40      4.10 o
   4   6   5     3115.05     3128.57     38.18 o
   5   6   5     1059.31     1080.49     13.71 o
   6   6   5      380.54      366.39      6.34 o
   7   6   5       26.15       27.45      1.45 o
   8   6   5      833.53      805.98     13.02 o
   9   6   5      448.83      443.74      9.32 o
  10   6   5        0.90        0.60      1.07 o
  -7   7   5      245.34      260.51      8.10 o
  -6   7   5      143.18      158.58      4.54 o
  -5   7   5       32.33       25.81      2.21 o
  -4   7   5      435.96      430.73      7.64 o
  -3   7   5      577.90      566.50      9.35 o
  -2   7   5      206.33      213.32      3.51 o
  -1   7   5      780.01      731.88      9.32 o
   0   7   5     2308.32     2276.34     21.91 o
   1   7   5     1154.45     1144.40     13.78 o
   2   7   5        6.30        7.15      0.72 o
   3   7   5     1414.19     1485.97     16.75 o
   4   7   5     1786.75     1754.34     24.52 o
   5   7   5      632.80      604.77     10.63 o
   6   7   5       32.01       26.29      1.50 o
   7   7   5      740.66      743.35     12.80 o
   8   7   5      641.31      623.09     13.41 o
   9   7   5       27.16       25.30      2.64 o
  10   7   5       74.99       77.77      3.15 o
  -6   8   5        0.75       -2.37      2.37 o
  -5   8   5      178.56      171.97      8.69 o
  -4   8   5      469.73      456.45     11.36 o
  -3   8   5      118.32      121.71      4.58 o
  -2   8   5      134.44      129.04      3.86 o
  -1   8   5      981.84      956.19     13.12 o
   0   8   5     1053.03     1044.96     14.10 o
   1   8   5      100.33       99.27      2.27 o
   2   8   5      793.68      771.62     10.49 o
   3   8   5      870.04      879.25     15.77 o
   4   8   5      486.23      494.56      9.70 o
   5   8   5       34.15       40.69      2.19 o
   6   8   5      659.51      686.41     11.98 o
   7   8   5      891.06      881.15     14.98 o
   8   8   5       79.71       73.95      2.83 o
   9   8   5        0.36       -0.07      0.94 o
  -5   9   5      223.29      223.98     10.60 o
  -4   9   5      292.18      296.76      8.60 o
  -3   9   5       13.08       17.68      2.11 o
  -2   9   5      101.54       89.45      4.01 o
  -1   9   5      515.42      497.66      8.31 o
   0   9   5      494.48      497.98      7.43 o
   1   9   5       54.04       63.95      1.91 o
   2   9   5      644.41      633.86     11.56 o
   3   9   5      235.95      262.43      6.91 o
   4   9   5       89.02       92.76      6.83 o
   5   9   5      175.65      173.16      5.01 o
   6   9   5      753.57      729.07     15.54 o
   7   9   5      410.11      394.11     10.03 o
   8   9   5       83.65       81.34      3.03 o
   9   9   5       44.40       44.13      2.32 o
  -4  10   5      240.57      245.39      7.90 o
  -3  10   5        1.55        0.68      1.65 o
  -2  10   5      309.62      313.48      8.74 o
  -1  10   5      426.02      434.26      7.77 o
   0  10   5       35.12       39.73      1.72 o
   1  10   5       71.49       75.46      2.65 o
   2  10   5      283.10      279.53      5.91 o
   3  10   5      282.97      283.04      7.60 o
   4  10   5        2.61        1.39      1.17 o
   5  10   5      240.44      230.33      8.52 o
   6  10   5      505.38      491.49     13.04 o
   7  10   5      298.90      297.84     10.58 o
   8  10   5       18.75       22.61      1.97 o
  -3  11   5      244.08      238.69     10.87 o
  -2  11   5      434.15      417.33     15.60 o
  -1  11   5      101.93      105.84      4.23 o
   0  11   5       12.27        8.72      1.02 o
   1  11   5      268.47      269.75      6.13 o
   2  11   5      599.68      565.91     13.53 o
   3  11   5      100.90       93.36      3.99 o
   4  11   5       98.71      103.49      4.04 o
   5  11   5      297.37      296.75      7.86 o
   6  11   5      201.74      197.21      5.80 o
   7  11   5        3.05        5.19      1.37 o
  -2  12   5      191.03      212.64     10.36 o
  -1  12   5       11.73       12.41      1.81 o
   0  12   5      193.23      195.76      4.34 o
   1  12   5      398.03      382.59      8.08 o
   2  12   5      150.06      142.39      5.40 o
   3  12   5        0.28        1.56      2.19 o
   4  12   5      128.80      129.18      4.85 o
   5  12   5      136.60      132.27      4.82 o
   6  12   5        5.01        4.06      1.38 o
   0  13   5      182.16      180.59      5.66 o
   1  13   5       75.05       83.10      4.46 o
   2  13   5        2.74        1.48      1.62 o
   3  13   5       28.27       25.13      2.47 o
   4  13   5      131.13      122.25      6.60 o
   0  -8   6      111.87      111.90      4.52 o
   1  -8   6       65.64       60.57      3.53 o
   2  -8   6        4.05        3.14      1.61 o
   3  -8   6      125.09      114.59      3.02 o
  -3  -7   6       13.48       11.62      1.51 o
  -2  -7   6      111.00      123.84      4.28 o
  -1  -7   6      211.94      217.07      6.31 o
   0  -7   6      241.36      236.23      6.89 o
   1  -7   6        7.04        7.89      1.59 o
   2  -7   6      211.19      215.39      5.70 o
   3  -7   6      212.10      212.47      5.30 o
   4  -7   6       16.64       16.20      3.36 o
   5  -7   6       28.60       24.41      3.65 o
  -4  -6   6       65.49       59.80      2.56 o
  -3  -6   6       18.07       16.73      1.59 o
  -2  -6   6      284.32      272.80      7.01 o
  -1  -6   6      453.96      442.92     10.47 o
   0  -6   6       39.31       41.63      2.61 o
   1  -6   6      201.54      204.96      6.20 o
   2  -6   6      281.17      280.79      5.10 o
   3  -6   6      185.87      184.42      4.73 o
   4  -6   6        1.25        0.90      1.11 o
   5  -6   6      132.83      129.24      7.22 o
   6  -6   6      210.29      223.20     10.21 o
  -5  -5   6      128.03      121.19      3.60 o
  -4  -5   6        1.56        2.97      2.12 o
  -3  -5   6      180.97      171.80      4.77 o
  -2  -5   6      692.94      683.63     14.68 o
  -1  -5   6      222.63      208.62      9.78 o
   0  -5   6      225.82      222.48      6.17 o
   1  -5   6      461.88      458.33     10.94 o
   2  -5   6      383.71      369.51      7.42 o
   3  -5   6      295.55      287.26      6.34 o
   4  -5   6       80.28       78.31      2.96 o
   5  -5   6      419.94      442.54     11.15 o
   6  -5   6      189.65      197.80      6.53 o
   7  -5   6        3.17        1.08      1.67 o
   8  -5   6       46.62       41.22      4.97 o
  -6  -4   6      211.29      213.90      5.42 o
  -5  -4   6       26.25       25.42      1.72 o
  -4  -4   6      107.46      108.54      3.39 o
  -3  -4   6      753.75      725.93     15.22 o
  -2  -4   6      891.95      847.47     17.62 o
  -1  -4   6        9.67       11.01      1.32 o
   0  -4   6      437.10      421.93      9.80 o
   1  -4   6      686.65      665.35     11.87 o
   2  -4   6      812.75      807.67     12.36 o
   3  -4   6       26.53       26.76      2.29 o
   4  -4   6      586.09      592.78      9.74 o
   5  -4   6      525.16      491.15     11.78 o
   6  -4   6      108.07      105.05      4.47 o
   7  -4   6       34.71       26.36      2.47 o
   8  -4   6      157.87      150.62      8.34 o
  -6  -3   6      123.61      125.91      4.04 o
  -5  -3   6        1.28        1.94      0.92 o
  -4  -3   6      665.08      674.18     11.69 o
  -3  -3   6     1405.91     1408.10     42.15 o
  -2  -3   6       55.08       51.65      1.93 o
  -1  -3   6       79.72       80.77      2.42 o
   0  -3   6      228.33      234.79      6.94 o
   1  -3   6     1474.91     1475.80     23.01 o
   2  -3   6      122.80      122.29      3.75 o
   3  -3   6      393.10      395.72      6.70 o
   4  -3   6      556.72      554.90     10.85 o
   5  -3   6      264.36      262.24      6.01 o
   6  -3   6        0.15        1.03      2.60 o
   7  -3   6      325.12      320.49      7.81 o
   8  -3   6      213.40      219.14     12.32 o
   9  -3   6       82.00       81.58      6.25 o
  -7  -2   6      204.77      212.98      5.83 o
  -6  -2   6       59.96       64.40      2.71 o
  -5  -2   6      193.53      189.33      5.05 o
  -4  -2   6     1360.73     1384.42     39.38 o
  -3  -2   6      297.67      297.89      9.67 o
  -2  -2   6        0.90        1.72      0.67 o
  -1  -2   6      139.15      141.94      3.36 o
   0  -2   6     2038.84     2101.32     30.63 o
   1  -2   6     1036.95      998.93     11.12 o
   2  -2   6      480.40      496.58      6.01 o
   3  -2   6      886.84      848.63      9.76 o
   4  -2   6     1070.13     1103.07     14.88 o
   5  -2   6      276.62      286.67      4.82 o
   6  -2   6      192.60      186.92      3.84 o
   7  -2   6      814.42      813.74     13.56 o
   8  -2   6      249.41      249.52      6.42 o
   9  -2   6        3.52        3.62      1.25 o
  -7  -1   6       98.18       95.79      3.62 o
  -6  -1   6       70.37       70.05      2.93 o
  -5  -1   6      622.10      618.85     13.34 o
  -4  -1   6      591.67      588.43     10.43 o
  -3  -1   6       42.22       49.00      1.81 o
  -2  -1   6      508.33      504.47      9.00 o
  -1  -1   6     3786.49     3877.58     57.87 o
   0  -1   6     1640.11     1645.90     17.71 o
   1  -1   6       18.97       21.07      0.77 o
   2  -1   6      839.33      839.09      9.61 o
   3  -1   6     2865.65     2842.98     32.07 o
   4  -1   6     2226.32     2287.95     25.65 o
   5  -1   6        2.59        0.86      0.75 o
   6  -1   6      689.37      669.41      8.98 o
   7  -1   6      961.51      973.86     12.70 o
   8  -1   6       56.14       56.28      2.41 o
   9  -1   6       89.04       82.58      2.36 o
  10  -1   6      215.96      217.67      4.99 o
  -7   0   6        0.09        1.02      1.14 o
  -6   0   6      318.72      310.57     10.07 o
  -5   0   6      758.09      729.23     15.59 o
  -4   0   6      212.68      208.72      4.57 o
  -3   0   6      522.85      520.78     14.93 o
  -2   0   6     3777.09     3909.73     75.46 o
  -1   0   6     2830.54     2921.71     32.54 o
   0   0   6       27.54       27.40      0.68 o
   1   0   6      175.84      160.33      2.28 o
   2   0   6     3666.59     3720.42     37.59 o
   3   0   6     4505.06     4458.55     56.27 o
   4   0   6       95.40       98.13      2.91 o
   5   0   6     1038.57     1029.53     11.21 o
   6   0   6     1067.99     1073.82     13.57 o
   7   0   6      298.45      314.92      4.82 o
   8   0   6       33.43       28.21      3.62 o
   9   0   6      154.58      150.46      3.25 o
  10   0   6      221.96      225.27      4.45 o
  -7   1   6       13.82       12.11      1.67 o
  -6   1   6      622.00      586.03     13.31 o
  -5   1   6      460.61      443.72     10.33 o
  -4   1   6       15.11       16.71      1.27 o
  -3   1   6      660.40      665.03     11.67 o
  -2   1   6     1329.78     1405.65     18.82 o
  -1   1   6      814.72      843.44      8.81 o
   0   1   6        1.19        2.61      0.47 o
   1   1   6     1463.57     1414.13     13.86 o
   2   1   6     3538.99     3627.09     36.61 o
   3   1   6      558.03      548.39      5.48 o
   4   1   6      350.00      362.81      4.09 o
   5   1   6     2284.17     2293.35     22.30 o
   6   1   6      789.94      807.44     11.49 o
   7   1   6      122.80      119.58      2.34 o
   8   1   6       34.70       34.22      1.56 o
   9   1   6      421.14      404.19      6.59 o
  10   1   6      217.66      221.21      6.51 o
  -7   2   6      188.90      190.18      6.06 o
  -6   2   6      517.34      508.04     12.05 o
  -5   2   6      158.95      146.64      4.77 o
  -4   2   6        9.79       11.21      1.34 o
  -3   2   6      509.33      525.21      7.41 o
  -2   2   6      516.60      495.88      5.46 o
  -1   2   6       26.83       28.12      0.72 o
   0   2   6      729.32      725.66      7.27 o
   1   2   6     1726.93     1702.99     15.99 o
   2   2   6      963.64      887.84      8.17 o
   3   2   6       28.97       33.08      1.01 o
   4   2   6     2570.40     2549.45     24.60 o
   5   2   6     2932.05     2958.97     30.27 o
   6   2   6      461.47      457.48      5.78 o
   7   2   6        0.22       -0.48      0.48 o
   8   2   6      613.06      593.04     10.11 o
   9   2   6      567.13      578.87     28.86 o
  10   2   6       37.63       40.25      3.75 o
  11   2   6       26.87       22.86      3.84 o
  -7   3   6      374.06      386.59     10.23 o
  -6   3   6      398.36      385.59      9.93 o
  -5   3   6       27.63       28.17      2.29 o
  -4   3   6      734.18      714.94     10.99 o
  -3   3   6     1145.70     1196.30     14.36 o
  -2   3   6       87.75       79.99      1.74 o
  -1   3   6      205.35      201.16      2.32 o
   0   3   6     2639.48     2816.56     25.77 o
   1   3   6     4164.10     4233.85     42.64 o
   2   3   6      447.05      453.06      4.44 o
   3   3   6     2309.23     2317.65     22.71 o
   4   3   6     4346.25     4251.28     40.54 o
   5   3   6     1985.56     1941.11     21.45 o
   6   3   6       40.75       43.34      1.03 o
   7   3   6      842.56      832.67     10.58 o
   8   3   6     1176.46     1144.21     21.20 o
   9   3   6      217.29      214.22      5.81 o
  10   3   6        0.75        0.27      1.21 o
  11   3   6      175.86      167.77      6.01 o
  -7   4   6      352.42      350.99      9.77 o
  -6   4   6       61.45       62.55      3.40 o
  -5   4   6      303.14      289.09      5.35 o
  -4   4   6     1296.31     1280.53     21.30 o
  -3   4   6      843.81      852.71     11.58 o
  -2   4   6       18.71       19.91      0.73 o
  -1   4   6     1005.93     1013.19      9.86 o
   0   4   6     3841.40     4065.84     38.96 o
   1   4   6     2919.19     3016.84     27.39 o
   2   4   6       12.31       16.65      0.64 o
   3   4   6     2477.22     2541.82     24.51 o
   4   4   6     1864.84     1761.84     18.15 o
   5   4   6      525.61      517.24      5.45 o
   6   4   6      237.71      250.05      4.27 o
   7   4   6     1393.25     1373.80     22.23 o
   8   4   6      491.85      480.47     10.05 o
   9   4   6       38.67       39.03      2.29 o
  10   4   6       54.04       51.02      2.77 o
  11   4   6      348.87      335.71      9.17 o
  -7   5   6      122.73      132.53      5.59 o
  -6   5   6       44.38       40.50      1.45 o
  -5   5   6      509.91      496.35      8.34 o
  -4   5   6      998.66      982.49     15.12 o
  -3   5   6      466.54      459.49      6.81 o
  -2   5   6      181.20      183.22      2.58 o
  -1   5   6     1270.10     1269.24     13.36 o
   0   5   6     1597.24     1602.03     15.02 o
   1   5   6      538.60      518.21      7.51 o
   2   5   6     1069.25     1053.88     10.96 o
   3   5   6     2360.29     2341.40     25.89 o
   4   5   6      601.96      589.63      6.48 o
   5   5   6       57.98       62.35      1.11 o
   6   5   6     1290.38     1306.48     25.00 o
   7   5   6      976.27      930.47     20.03 o
   8   5   6      204.85      200.06      5.10 o
   9   5   6        4.79        2.81      1.61 o
  10   5   6      311.60      310.96      7.54 o
  -7   6   6        5.55        5.47      1.01 o
  -6   6   6      177.24      169.14      3.76 o
  -5   6   6      473.24      483.83      8.35 o
  -4   6   6      367.68      372.68      5.97 o
  -3   6   6        0.69        0.87      0.75 o
  -2   6   6      476.26      471.66      6.40 o
  -1   6   6     1060.16     1042.79     11.13 o
   0   6   6      280.11      279.76      3.48 o
   1   6   6      635.43      639.22      7.01 o
   2   6   6     2795.11     2802.97     28.12 o
   3   6   6     1650.28     1636.12     19.18 o
   4   6   6        9.62       11.20      0.60 o
   5   6   6     1491.99     1500.66     25.36 o
   6   6   6     1416.38     1376.05     26.60 o
   7   6   6      601.74      578.46     10.91 o
   8   6   6       38.96       34.39      2.03 o
   9   6   6      375.94      378.27      8.37 o
  10   6   6      427.20      420.53     10.21 o
  -6   7   6      260.19      268.77      6.06 o
  -5   7   6      304.58      330.73     10.57 o
  -4   7   6        5.34        4.05      1.21 o
  -3   7   6      277.52      273.85      5.34 o
  -2   7   6      804.67      779.48     12.21 o
  -1   7   6      489.20      479.41      6.53 o
   0   7   6      235.38      231.53      3.31 o
   1   7   6     1351.33     1358.36     13.38 o
   2   7   6     1642.90     1663.83     27.46 o
   3   7   6      515.11      494.51      6.99 o
   4   7   6      527.41      492.15      7.85 o
   5   7   6     1627.99     1546.28     25.39 o
   6   7   6      489.23      502.95      9.23 o
   7   7   6       92.11       95.01      3.39 o
   8   7   6      202.01      198.57      5.09 o
   9   7   6      526.83      513.74     10.60 o
  10   7   6      153.26      159.42      5.05 o
  -6   8   6      336.87      358.82     10.81 o
  -5   8   6      148.44      153.75      5.67 o
  -4   8   6       97.27       89.35      4.09 o
  -3   8   6      435.98      440.16     13.37 o
  -2   8   6      596.28      577.10     13.32 o
  -1   8   6      494.86      461.53      7.86 o
   0   8   6       44.53       45.69      1.69 o
   1   8   6     1136.24     1123.54     15.03 o
   2   8   6     1171.18     1158.60     17.06 o
   3   8   6        2.59        2.93      0.75 o
   4   8   6      366.82      383.80      8.93 o
   5   8   6      443.30      479.27     10.81 o
   6   8   6      167.84      164.02      4.78 o
   7   8   6       13.36       15.04      1.55 o
   8   8   6      341.30      336.41      8.21 o
   9   8   6      358.90      358.25      8.72 o
  10   8   6      154.98      172.54      5.43 o
  -5   9   6        0.03       -1.94      1.94 o
  -4   9   6      111.23      109.05      4.84 o
  -3   9   6      424.83      402.96     10.50 o
  -2   9   6      792.09      763.41     17.14 o
  -1   9   6      175.33      179.05      4.04 o
   0   9   6      420.89      428.66      6.61 o
   1   9   6      882.31      902.22     12.41 o
   2   9   6      149.87      173.55      3.62 o
   3   9   6       30.08       32.43      1.51 o
   4   9   6      143.74      172.67      5.16 o
   5   9   6      434.04      426.17     10.03 o
   6   9   6       28.38       28.48      2.07 o
   7   9   6      170.89      169.86      5.01 o
   8   9   6      412.72      413.99      9.76 o
   9   9   6      208.39      203.28      5.74 o
  -4  10   6      235.42      246.33     11.37 o
  -3  10   6      601.94      592.18     14.39 o
  -2  10   6        7.40        8.32      1.91 o
  -1  10   6      362.21      352.78      7.53 o
   0  10   6      564.91      567.44      8.50 o
   1  10   6      322.11      307.32      9.29 o
   2  10   6        0.69       -0.30      0.83 o
   3  10   6      553.45      534.38      9.98 o
   4  10   6      621.49      578.48     13.29 o
   5  10   6      140.24      128.04      5.65 o
   6  10   6       74.46       80.55      3.38 o
   7  10   6      328.31      325.34      8.17 o
   8  10   6      203.65      196.55      5.64 o
  -3  11   6       17.80       20.22      3.53 o
  -2  11   6      205.20      196.58      9.63 o
  -1  11   6      332.71      341.10     15.62 o
   0  11   6      458.49      460.84      8.18 o
   1  11   6       82.38       80.67      3.03 o
   2  11   6      288.12      270.30      6.03 o
   3  11   6      819.81      796.26     20.80 o
   4  11   6      228.79      217.96      6.53 o
   5  11   6        4.25        1.94      1.34 o
   6  11   6       95.10       98.36      3.89 o
   7  11   6      177.96      175.20      6.36 o
  -2  12   6      100.82      103.31      7.14 o
  -1  12   6      336.88      343.82     14.05 o
   0  12   6      144.28      149.12      4.06 o
   1  12   6       34.29       33.21      3.31 o
   2  12   6      220.41      210.87      5.06 o
   3  12   6      280.32      290.36      8.39 o
   4  12   6       43.93       42.75      2.93 o
   5  12   6       17.13       16.81      1.89 o
   6  12   6      119.86      125.41      4.65 o
   0  13   6        1.38        5.55      1.63 o
   1  13   6       73.25       71.12      5.30 o
   2  13   6      130.43      128.46      5.43 o
   3  13   6       58.16       54.52      3.49 o
   4  13   6        8.88       11.63      1.89 o
  -1  -7   7        1.73        1.86      2.13 o
   0  -7   7      107.26      109.15      4.42 o
   1  -7   7      287.29      289.15      8.35 o
   2  -7   7       99.26       99.27      4.66 o
   3  -7   7       50.96       51.95      2.07 o
  -3  -6   7      183.29      178.92      8.00 o
  -2  -6   7       13.91        9.27      1.54 o
  -1  -6   7       50.65       53.50      2.91 o
   0  -6   7      280.33      284.09      7.81 o
   1  -6   7      226.92      222.46      6.77 o
   2  -6   7       12.49        8.72      0.99 o
   3  -6   7      182.93      186.73      4.01 o
   4  -6   7      133.10      135.60      7.26 o
   5  -6   7       90.11       92.68      6.21 o
  -4  -5   7      139.02      141.58      4.30 o
  -3  -5   7       45.68       41.86      2.38 o
  -2  -5   7        7.77       10.76      1.50 o
  -1  -5   7      383.12      376.86      9.25 o
   0  -5   7      535.23      531.19     12.39 o
   1  -5   7        1.11       -0.17      1.21 o
   2  -5   7      130.76      126.79      2.92 o
   3  -5   7      214.66      224.57      8.69 o
   4  -5   7      324.60      312.45      8.28 o
   5  -5   7        8.06       12.38      2.83 o
   6  -5   7      165.88      164.60      8.38 o
   7  -5   7      148.23      151.25      8.27 o
  -5  -4   7      198.59      206.93      5.51 o
  -4  -4   7      127.96      126.27      5.01 o
  -3  -4   7        3.86        3.17      1.08 o
  -2  -4   7      380.30      378.28      8.98 o
  -1  -4   7     1174.44     1155.90     23.86 o
   0  -4   7      122.94      112.44      3.99 o
   1  -4   7       62.75       59.29      1.87 o
   2  -4   7      126.35      126.44      2.83 o
   3  -4   7      682.42      690.89     13.43 o
   4  -4   7      173.75      176.93      4.05 o
   5  -4   7      158.75      151.98      7.41 o
   6  -4   7      253.47      264.79      7.82 o
   7  -4   7      104.46      106.08      4.20 o
   8  -4   7       12.97       13.93      3.34 o
  -5  -3   7      415.59      431.55      9.88 o
  -4  -3   7      127.17      132.68      4.06 o
  -3  -3   7      155.98      152.88      4.51 o
  -2  -3   7     1095.73     1087.87     22.34 o
  -1  -3   7      757.89      725.56     15.54 o
   0  -3   7      114.77      122.38      4.02 o
   1  -3   7      140.16      136.28      2.76 o
   2  -3   7     1368.57     1362.95     17.95 o
   3  -3   7      753.14      769.91     14.51 o
   4  -3   7        6.60        3.46      0.92 o
   5  -3   7      268.93      268.73     10.44 o
   6  -3   7      517.64      528.57     14.53 o
   7  -3   7      189.67      190.46      5.60 o
   8  -3   7        9.02        7.96      2.72 o
   9  -3   7      185.08      192.42     10.13 o
  -6  -2   7      341.70      351.51      8.55 o
  -5  -2   7      236.21      236.85      6.20 o
  -4  -2   7        0.79        1.68      1.01 o
  -3  -2   7      463.19      451.04     10.19 o
  -2  -2   7      895.17      876.09     18.25 o
  -1  -2   7      263.76      262.50      6.61 o
   0  -2   7      126.88      122.16      3.55 o
   1  -2   7     1969.94     1973.05     26.01 o
   2  -2   7     1320.05     1309.97     17.21 o
   3  -2   7       16.18       17.31      1.47 o
   4  -2   7      120.09      119.27      2.92 o
   5  -2   7      801.69      788.49     15.35 o
   6  -2   7      863.92      834.34     16.05 o
   7  -2   7       13.09       15.17      1.85 o
   8  -2   7      168.83      149.28      6.52 o
   9  -2   7      204.62      229.91     10.87 o
  -6  -1   7      130.82      127.11      4.29 o
  -5  -1   7       15.39       14.94      1.49 o
  -4  -1   7       89.87       90.52      3.26 o
  -3  -1   7      973.24      924.37     19.14 o
  -2  -1   7      265.36      260.15      9.15 o
  -1  -1   7      471.53      467.55      8.65 o
   0  -1   7     1777.13     1798.98     20.78 o
   1  -1   7     1678.50     1694.71     20.55 o
   2  -1   7      226.08      210.64      2.89 o
   3  -1   7      183.32      187.53      3.16 o
   4  -1   7     1363.32     1323.35     20.52 o
   5  -1   7     1326.16     1303.08     16.27 o
   6  -1   7      111.82      118.19      3.21 o
   7  -1   7      224.70      212.06      4.72 o
   8  -1   7      453.98      448.98      9.95 o
   9  -1   7       78.86       97.92      4.87 o
  10  -1   7        1.45       -0.83      0.83 o
  -6   0   7       58.39       58.75      3.09 o
  -5   0   7        3.41        4.12      1.40 o
  -4   0   7      619.13      602.56     13.23 o
  -3   0   7      687.01      654.89     14.11 o
  -2   0   7        1.56        1.25      0.76 o
  -1   0   7      615.45      632.20     10.06 o
   0   0   7     1518.53     1569.60     16.29 o
   1   0   7      897.57      896.11      9.10 o
   2   0   7        7.31        5.90      0.47 o
   3   0   7     1001.78     1017.17     10.95 o
   4   0   7     1799.29     1750.19     18.40 o
   5   0   7      519.48      509.48      6.48 o
   6   0   7       23.99       18.72      1.23 o
   7   0   7      677.72      683.26     10.24 o
   8   0   7      610.49      617.37      9.62 o
   9   0   7       74.68       77.48      2.30 o
  10   0   7        7.87        6.39      0.92 o
  -6   1   7       31.20       32.36      2.43 o
  -5   1   7      304.61      298.07      7.72 o
  -4   1   7      854.25      828.99     17.66 o
  -3   1   7      608.05      589.99     12.95 o
  -2   1   7       28.67       31.64      1.37 o
  -1   1   7     1088.48     1146.97     16.38 o
   0   1   7     1291.30     1262.55     14.19 o
   1   1   7       71.23       66.43      1.15 o
   2   1   7      121.84      107.89      1.61 o
   3   1   7     1260.06     1266.17     13.37 o
   4   1   7     1492.48     1473.94     15.61 o
   5   1   7       66.88       67.62      1.46 o
   6   1   7      738.64      709.31      9.35 o
   7   1   7     1117.03     1141.74     14.48 o
   8   1   7      537.05      533.97      9.49 o
   9   1   7        9.57        7.68      0.89 o
  10   1   7      167.48      161.51      3.78 o
  -7   2   7      105.16      104.78      4.44 o
  -6   2   7       31.83       31.62      2.42 o
  -5   2   7      765.21      718.85     17.79 o
  -4   2   7      988.94      967.52     20.43 o
  -3   2   7      230.45      224.83      6.07 o
  -2   2   7      510.14      504.45      8.56 o
  -1   2   7     1461.35     1497.82     17.62 o
   0   2   7      387.58      384.75      5.17 o
   1   2   7       35.84       37.69      0.84 o
   2   2   7     1109.10     1074.41     11.41 o
   3   2   7     2560.00     2552.76     28.06 o
   4   2   7      771.36      804.15      8.30 o
   5   2   7      305.09      314.42      3.98 o
   6   2   7     1731.33     1700.25     20.77 o
   7   2   7      792.76      788.78     10.28 o
   8   2   7      145.55      145.02      3.01 o
   9   2   7      130.80      119.65      2.64 o
  10   2   7      373.85      372.59     11.76 o
  -7   3   7        2.26        1.69      1.48 o
  -6   3   7      245.76      233.16      7.03 o
  -5   3   7      790.64      773.33     17.25 o
  -4   3   7      223.71      227.36      6.47 o
  -3   3   7      271.12      258.50      4.55 o
  -2   3   7     1207.52     1185.17     15.60 o
  -1   3   7      981.03     1002.55     10.12 o
   0   3   7      150.39      154.16      2.25 o
   1   3   7     1073.92     1107.46     11.72 o
   2   3   7     2477.81     2498.95     23.32 o
   3   3   7     1722.02     1702.83     16.70 o
   4   3   7       54.15       53.18      1.16 o
   5   3   7     1004.60     1006.24     11.31 o
   6   3   7     1401.43     1356.83     16.74 o
   7   3   7      208.24      227.37      3.58 o
   8   3   7       21.50       18.89      1.19 o
   9   3   7      449.63      438.87      9.88 o
  10   3   7      230.62      231.14      7.16 o
  11   3   7       24.01       25.54      3.42 o
  -6   4   7      391.62      390.16     10.39 o
  -5   4   7      384.16      368.31      9.70 o
  -4   4   7        9.70        6.72      0.73 o
  -3   4   7      961.78      943.68     12.76 o
  -2   4   7     1630.39     1590.15     19.45 o
  -1   4   7      655.64      640.52      6.97 o
   0   4   7       56.43       58.75      1.46 o
   1   4   7     1709.10     1779.83     17.44 o
   2   4   7     2172.52     2203.02     21.42 o
   3   4   7      720.44      674.02      7.45 o
   4   4   7      665.28      668.71      7.00 o
   5   4   7     1927.40     1902.01     19.69 o
   6   4   7     1081.25     1055.94     13.20 o
   7   4   7        1.14        1.43      0.49 o
   8   4   7      611.72      583.44     11.93 o
   9   4   7      648.85      625.81     12.93 o
  10   4   7      148.00      154.17      4.90 o
  11   4   7        0.95        0.66      2.10 o
  -6   5   7      352.68      350.79      9.84 o
  -5   5   7       58.78       55.14      1.78 o
  -4   5   7      230.65      221.59      5.85 o
  -3   5   7     1132.93     1147.93     15.44 o
  -2   5   7     1087.69     1101.82     14.77 o
  -1   5   7       30.10       30.13      1.38 o
   0   5   7      333.35      345.21      3.78 o
   1   5   7     1612.11     1620.54     17.06 o
   2   5   7      835.16      854.62      9.70 o
   3   5   7      260.86      267.46      3.31 o
   4   5   7     2079.86     2095.92     20.41 o
   5   5   7     1394.68     1389.36     17.00 o
   6   5   7      361.22      348.26      6.54 o
   7   5   7      525.01      501.22     11.81 o
   8   5   7     1030.09      989.37     18.66 o
   9   5   7      472.68      453.87      9.87 o
  10   5   7       44.00       44.47      2.81 o
  -6   6   7       92.34       97.40      2.53 o
  -5   6   7       20.91       18.08      1.30 o
  -4   6   7      321.75      323.11      5.99 o
  -3   6   7      926.46      932.23     12.91 o
  -2   6   7      261.11      258.74      4.38 o
  -1   6   7      441.08      430.63      5.92 o
   0   6   7      669.80      657.35      7.32 o
   1   6   7      445.25      452.71      5.22 o
   2   6   7        0.81        2.73      0.47 o
   3   6   7      649.76      655.11      7.17 o
   4   6   7     1769.57     1692.46     21.61 o
   5   6   7      527.67      521.04      6.40 o
   6   6   7       73.34       69.15      1.87 o
   7   6   7      832.51      751.96     14.44 o
   8   6   7      391.13      377.23      8.33 o
   9   6   7      103.44       99.94      3.62 o
  10   6   7       36.33       33.89      2.64 o
  -6   7   7       10.24       10.16      1.09 o
  -5   7   7       79.69       78.19      2.74 o
  -4   7   7      673.55      681.34     15.74 o
  -3   7   7      494.53      494.50      8.54 o
  -2   7   7       47.84       45.81      2.11 o
  -1   7   7      572.07      569.30     10.32 o
   0   7   7      631.82      616.01      7.46 o
   1   7   7     1095.72     1015.69     12.49 o
   2   7   7       27.05       22.37      1.03 o
   3   7   7     1076.29     1086.39     15.94 o
   4   7   7     1554.37     1507.94     21.73 o
   5   7   7       13.50       14.09      0.79 o
   6   7   7      164.38      179.10      7.47 o
   7   7   7      270.79      278.32      6.49 o
   8   7   7      167.01      169.30      4.69 o
   9   7   7        2.12       -0.10      1.14 o
  10   7   7      179.94      181.39      5.69 o
  -5   8   7      428.46      453.08     11.76 o
  -4   8   7      473.74      469.30     16.88 o
  -3   8   7        1.02        1.50      1.44 o
  -2   8   7       79.96       75.29      3.48 o
  -1   8   7      789.07      774.39     16.97 o
   0   8   7     2171.60     2148.74     30.91 o
   1   8   7      300.52      302.99      4.92 o
   2   8   7      549.85      565.45      9.05 o
   3   8   7      868.91      891.97     13.45 o
   4   8   7      499.07      473.36      7.63 o
   5   8   7        8.61       12.69      1.46 o
   6   8   7      268.59      276.92      7.20 o
   7   8   7      399.57      394.40      9.48 o
   8   8   7       39.22       39.62      2.45 o
   9   8   7       83.50       83.52      4.89 o
  10   8   7      365.41      376.35      9.43 o
  -4   9   7       26.98       31.16      4.08 o
  -3   9   7       48.18       45.19      3.07 o
  -2   9   7      394.03      382.93     13.51 o
  -1   9   7     1451.41     1388.42     28.79 o
   0   9   7      139.74      139.96      3.42 o
   1   9   7      451.99      451.03      6.87 o
   2   9   7      770.35      763.97     11.91 o
   3   9   7      610.77      597.59     11.11 o
   4   9   7       77.61       63.68      2.53 o
   5   9   7      569.58      552.21     12.65 o
   6   9   7      832.61      758.25     16.51 o
   7   9   7      181.21      168.57      5.15 o
   8   9   7       26.95       26.71      2.54 o
   9   9   7      181.20      185.61      6.56 o
  -4  10   7        2.19        0.23      2.41 o
  -3  10   7      180.53      174.32      6.32 o
  -2  10   7      511.35      508.99     12.68 o
  -1  10   7       64.00       64.15      5.88 o
   0  10   7       94.27       99.39      4.02 o
   1  10   7      396.14      410.29      9.42 o
   2  10   7     1065.30     1043.40     18.53 o
   3  10   7      200.07      186.90      4.53 o
   4  10   7      194.64      190.30      5.88 o
   5  10   7      693.43      658.03     14.87 o
   6  10   7      390.74      381.71      9.51 o
   7  10   7       40.25       43.74      2.62 o
   8  10   7       52.52       57.03      2.94 o
  -3  11   7      237.89      234.73     11.97 o
  -2  11   7      111.28      117.87      7.18 o
  -1  11   7        0.19        0.97      2.13 o
   0  11   7      105.07      113.34      7.51 o
   1  11   7      603.51      617.43     15.80 o
   2  11   7      459.95      446.54      9.10 o
   3  11   7        6.78        5.81      0.88 o
   4  11   7      233.47      244.42      9.72 o
   5  11   7      355.56      356.20      9.32 o
   6  11   7      105.71      101.71      4.14 o
   7  11   7        4.29        5.45      1.40 o
   8  11   7       98.53      104.73      4.08 o
  -1  12   7       13.35        9.66      2.95 o
   0  12   7      204.07      212.28      6.56 o
   1  12   7      253.08      274.33     19.95 o
   2  12   7       66.76       67.74      2.64 o
   3  12   7       71.75       80.65      4.12 o
   4  12   7      274.37      292.33      8.40 o
   5  12   7       61.59       58.01      3.30 o
   6  12   7        4.36        5.43      1.52 o
   1  13   7       48.41       52.98      2.94 o
   2  13   7       13.63       13.03      1.13 o
   3  13   7      169.89      167.45      6.27 o
   4  13   7       89.52       77.64      4.13 o
   0  -6   8        0.04       -0.37      1.28 o
   1  -6   8      138.48      144.51      6.17 o
   2  -6   8      305.83      318.02     10.17 o
   3  -6   8       11.42       11.43      1.53 o
   4  -6   8       44.93       46.71      2.15 o
  -2  -5   8      213.35      216.70      8.17 o
  -1  -5   8       26.06       24.54      2.25 o
   0  -5   8      150.25      150.47      5.13 o
   1  -5   8      490.15      479.07     11.77 o
   2  -5   8      182.64      180.16      4.87 o
   3  -5   8        4.08        1.80      0.74 o
   4  -5   8       58.35       61.98      3.09 o
   5  -5   8      244.64      235.00     10.32 o
   6  -5   8       98.63      103.35      6.91 o
  -3  -4   8      363.63      372.30      9.07 o
  -2  -4   8      184.67      184.61      5.48 o
  -1  -4   8       26.92       27.38      2.26 o
   0  -4   8      505.50      510.63     12.02 o
   1  -4   8      588.04      559.55     13.11 o
   2  -4   8      181.05      173.45      3.56 o
   3  -4   8       10.96       10.45      0.99 o
   4  -4   8      518.74      530.70     12.68 o
   5  -4   8      336.33      351.94     13.23 o
   6  -4   8        3.49        3.57      2.56 o
   7  -4   8       41.70       40.91      4.50 o
  -4  -3   8      347.96      347.19      8.49 o
  -3  -3   8      169.54      168.78      7.37 o
  -2  -3   8        4.56        2.23      1.18 o
  -1  -3   8      154.64      161.43      5.01 o
   0  -3   8      810.10      805.22     17.46 o
   1  -3   8      275.71      266.76      4.68 o
   2  -3   8       92.74       87.75      2.28 o
   3  -3   8      589.24      600.59      9.84 o
   4  -3   8      585.64      604.03     11.64 o
   5  -3   8       55.74       57.55      4.89 o
   6  -3   8       56.59       62.29      3.22 o
   7  -3   8      271.41      277.01      9.36 o
  -5  -2   8      213.10      212.15      5.98 o
  -4  -2   8      198.52      185.29      5.34 o
  -3  -2   8       16.32       15.01      1.92 o
  -2  -2   8       40.53       37.66      2.34 o
  -1  -2   8      704.27      685.83     14.99 o
   0  -2   8      346.30      338.47      8.40 o
   1  -2   8      133.61      134.41      2.63 o
   2  -2   8      913.23      909.94     12.98 o
   3  -2   8      895.26      888.65     11.57 o
   4  -2   8      280.35      289.06      5.13 o
   5  -2   8       34.14       30.92      3.23 o
   6  -2   8      541.22      530.70     11.23 o
   7  -2   8      572.43      551.41     15.10 o
  -5  -1   8      255.89      251.44      6.80 o
  -4  -1   8      161.69      155.43      4.79 o
  -3  -1   8        3.87        2.49      1.06 o
  -2  -1   8      520.17      501.41     11.37 o
  -1  -1   8      678.59      643.01     14.09 o
   0  -1   8       65.23       65.28      1.60 o
   1  -1   8      107.55      107.78      2.07 o
   2  -1   8     1275.44     1278.44     15.91 o
   3  -1   8      908.58      901.76     12.76 o
   4  -1   8       38.06       39.93      1.61 o
   5  -1   8      209.99      218.51      6.88 o
   6  -1   8      597.15      604.68     14.01 o
   7  -1   8      447.07      450.37      9.91 o
   8  -1   8        3.34        3.49      3.53 o
  -5   0   8      242.98      252.47      7.59 o
  -4   0   8      159.32      154.45      4.81 o
  -3   0   8       99.29      100.04      3.62 o
  -2   0   8     1057.59     1038.51     21.57 o
  -1   0   8     1014.70      947.22     19.81 o
   0   0   8      131.20      128.93      2.39 o
   1   0   8      504.80      503.92      6.74 o
   2   0   8     1312.26     1331.01     16.48 o
   3   0   8      246.72      228.22      3.62 o
   4   0   8       12.51        9.93      0.89 o
   5   0   8      411.14      381.66      7.08 o
   6   0   8      544.41      545.94     11.98 o
   7   0   8      141.93      144.67      3.66 o
   8   0   8      137.52      138.17      4.40 o
   9   0   8      292.12      287.43     10.13 o
  10   0   8      153.95      159.44      4.72 o
  -6   1   8      241.16      249.20     15.43 o
  -5   1   8      154.97      152.58      5.03 o
  -4   1   8        1.68        2.82      1.73 o
  -3   1   8      585.34      573.41     12.88 o
  -2   1   8     1425.94     1393.52     28.32 o
  -1   1   8      452.07      427.54      6.87 o
   0   1   8      293.83      290.19      4.45 o
   1   1   8      857.72      854.35     10.00 o
   2   1   8      483.15      501.16      5.61 o
   3   1   8        8.26        8.25      0.72 o
   4   1   8      535.62      516.54      6.53 o
   5   1   8     1110.00     1072.50     13.59 o
   6   1   8      294.31      301.14      5.99 o
   7   1   8       12.09        7.86      0.84 o
   8   1   8      558.36      546.65      8.67 o
   9   1   8      349.45      349.51      6.13 o
  10   1   8       52.97       58.86      2.17 o
  -6   2   8      187.70      184.79      6.09 o
  -5   2   8       18.98       17.91      2.17 o
  -4   2   8      269.37      249.35      6.92 o
  -3   2   8      869.52      837.52     18.03 o
  -2   2   8      469.88      450.50      7.24 o
  -1   2   8       90.66       89.34      1.90 o
   0   2   8     1428.04     1450.69     17.25 o
   1   2   8      953.85      942.56      9.62 o
   2   2   8      113.77      113.02      1.86 o
   3   2   8      516.90      509.50      5.93 o
   4   2   8     1590.67     1599.88     16.93 o
   5   2   8     1280.74     1278.27     14.69 o
   6   2   8       56.25       58.07      1.63 o
   7   2   8      314.82      295.85      4.63 o
   8   2   8      723.59      719.36     10.82 o
   9   2   8      238.36      256.13      4.72 o
  10   2   8        0.51       -0.59      0.59 o
  -6   3   8      121.22      119.90      6.87 o
  -5   3   8       76.90       70.49      4.75 o
  -4   3   8      755.84      749.66     16.73 o
  -3   3   8      831.68      780.18     16.36 o
  -2   3   8       22.32       28.76      2.59 o
  -1   3   8      943.49      880.59     11.89 o
   0   3   8     2545.37     2553.16     29.65 o
   1   3   8     1084.90     1090.24     11.47 o
   2   3   8       10.11        9.88      0.55 o
   3   3   8     1239.97     1239.18     13.27 o
   4   3   8     2209.08     2207.90     23.01 o
   5   3   8      988.95      939.44     11.97 o
   6   3   8      193.66      189.35      3.18 o
   7   3   8      894.51      870.61     11.29 o
   8   3   8      705.61      696.17     10.42 o
   9   3   8       81.09       87.91      2.16 o
  10   3   8      104.67       96.48      4.58 o
  -6   4   8        0.42       -0.60      1.44 o
  -5   4   8      357.21      347.05      9.36 o
  -4   4   8      992.13      934.39     14.49 o
  -3   4   8      290.92      289.94      5.90 o
  -2   4   8      180.17      168.35      3.07 o
  -1   4   8     1014.50     1021.38     13.70 o
   0   4   8     2051.69     2095.71     23.32 o
   1   4   8      467.58      477.79      5.61 o
   2   4   8      322.99      311.95      4.06 o
   3   4   8     1108.65     1093.53     11.80 o
   4   4   8      549.60      533.66      8.43 o
   5   4   8        2.63        2.68      0.82 o
   6   4   8      650.98      638.54      8.47 o
   7   4   8      783.18      775.33     12.32 o
   8   4   8      251.71      258.07      4.48 o
   9   4   8       72.31       68.14      3.21 o
  10   4   8      307.01      306.18      8.76 o
  -6   5   8      110.41      116.93      5.10 o
  -5   5   8      459.76      441.33      7.54 o
  -4   5   8      346.87      348.86      9.36 o
  -3   5   8        0.52        0.47      0.62 o
  -2   5   8      294.81      321.87      5.15 o
  -1   5   8     1215.19     1200.71     16.03 o
   0   5   8      732.09      700.14      8.47 o
   1   5   8      240.73      242.71      3.23 o
   2   5   8      494.48      490.68      6.00 o
   3   5   8      106.70      116.50      2.21 o
   4   5   8       20.17       19.29      1.41 o
   5   5   8      117.37      115.61      2.21 o
   6   5   8      983.70      950.83     12.05 o
   7   5   8      407.52      395.94      6.22 o
   8   5   8       30.80       26.01      3.22 o
   9   5   8      346.82      325.73      7.90 o
  10   5   8      175.33      177.19      5.96 o
  -5   6   8      232.28      239.93      4.79 o
  -4   6   8       71.16       71.78      2.29 o
  -3   6   8       34.70       36.52      1.68 o
  -2   6   8     1357.86     1371.93     18.35 o
  -1   6   8     1029.76     1006.47     13.73 o
   0   6   8       98.70      102.08      2.11 o
   1   6   8      365.61      382.38      5.32 o
   2   6   8      621.94      628.07      8.11 o
   3   6   8     1670.55     1613.47     20.80 o
   4   6   8       20.63       20.89      2.56 o
   5   6   8      937.54      941.29     11.92 o
   6   6   8     1047.74     1012.61     14.24 o
   7   6   8      122.79      115.82      2.78 o
   8   6   8       67.22       63.86      2.89 o
   9   6   8      275.22      289.56      7.20 o
  10   6   8      152.95      159.81      5.52 o
  -5   7   8       97.93      100.64      3.09 o
  -4   7   8        1.73        1.90      0.86 o
  -3   7   8      727.55      697.90     15.97 o
  -2   7   8     1431.73     1417.27     23.00 o
  -1   7   8       20.90       17.03      2.11 o
   0   7   8      182.97      180.72      3.47 o
   1   7   8     1002.17     1013.57     13.69 o
   2   7   8     3650.75     3533.16     49.56 o
   3   7   8      723.92      711.73     11.02 o
   4   7   8      528.65      518.20      8.31 o
   5   7   8      882.96      880.22     11.89 o
   6   7   8      660.37      626.23      9.78 o
   7   7   8       62.51       56.50      2.65 o
   8   7   8      196.73      191.22      5.29 o
   9   7   8      408.18      409.71      9.24 o
  10   7   8       66.19       66.06      3.41 o
  -5   8   8        8.23        8.65      1.50 o
  -4   8   8      243.09      219.22      6.62 o
  -3   8   8      697.67      693.20     22.74 o
  -2   8   8      216.94      207.93      6.44 o
  -1   8   8        3.67        2.33      1.26 o
   0   8   8      689.13      674.60     15.07 o
   1   8   8     2118.73     2097.83     30.21 o
   2   8   8      403.48      393.72      6.81 o
   3   8   8       64.28       68.45      2.09 o
   4   8   8      488.75      508.50      8.25 o
   5   8   8      965.20      901.87     13.74 o
   6   8   8      173.57      154.45      5.03 o
   7   8   8      198.40      191.50      5.77 o
   8   8   8      445.11      413.03     16.81 o
   9   8   8      188.38      183.12      7.51 o
  10   8   8        0.24        1.24      1.34 o
  -4   9   8      283.30      294.92     12.65 o
  -3   9   8      168.87      181.13      8.93 o
  -2   9   8       15.93       15.58      2.13 o
  -1   9   8      108.72      105.25      4.34 o
   0   9   8      738.22      717.25     16.10 o
   1   9   8      173.85      179.15      3.97 o
   2   9   8       31.72       36.18      2.87 o
   3   9   8      212.78      231.46      5.28 o
   4   9   8      925.85      913.58     16.23 o
   5   9   8      350.00      316.31      6.41 o
   6   9   8      109.58      111.62      5.12 o
   7   9   8      424.68      395.72      9.88 o
   8   9   8      286.80      287.34      9.22 o
   9   9   8       46.68       50.19      2.95 o
  -3  10   8       51.61       55.81      5.08 o
  -2  10   8       21.74       20.34      2.29 o
  -1  10   8      294.93      286.48     15.12 o
   0  10   8      326.42      320.22      8.73 o
   1  10   8       13.58       10.08      1.13 o
   2  10   8      221.86      239.65      6.93 o
   3  10   8      789.78      785.90     14.43 o
   4  10   8      544.21      506.17      8.32 o
   5  10   8       21.33       21.94      2.12 o
   6  10   8      258.30      254.01      7.23 o
   7  10   8      506.36      513.72     12.28 o
   8  10   8      103.86       99.98      4.08 o
  -2  11   8      171.59      177.19      6.41 o
  -1  11   8      313.85      303.81     12.54 o
   0  11   8      117.55      118.84      7.10 o
   1  11   8        2.39        4.75      1.26 o
   2  11   8      321.53      328.98      9.13 o
   3  11   8      609.15      605.01     11.65 o
   4  11   8      199.54      196.94      6.46 o
   5  11   8       23.10       28.94      2.55 o
   6  11   8      336.32      348.18      9.25 o
   7  11   8      129.74      119.44      4.60 o
   8  11   8        1.08        0.15      1.79 o
  -1  12   8      105.56      120.47      7.65 o
   0  12   8       17.22       11.88      3.10 o
   1  12   8       30.76       29.57      2.34 o
   2  12   8      287.58      279.78      6.58 o
   3  12   8      217.96      212.57      5.12 o
   4  12   8        0.95        2.08      1.63 o
   5  12   8      110.15      102.20      4.49 o
   6  12   8      105.73       96.63      4.28 o
   2  13   8      134.57      139.95      4.71 o
   3  13   8       24.93       25.95      2.71 o
   4  13   8       69.53       73.38      4.14 o
   0  -5   9       86.95       87.40      4.00 o
   1  -5   9        6.22        3.23      1.69 o
   2  -5   9      156.78      168.70      6.10 o
   3  -5   9      341.23      341.02      7.53 o
   4  -5   9       98.66      100.86      3.20 o
  -2  -4   9      280.16      294.79      7.94 o
  -1  -4   9      196.69      191.30      7.63 o
   0  -4   9        3.88        2.72      2.58 o
   1  -4   9       89.48       91.01      4.11 o
   2  -4   9      458.71      448.85      7.55 o
   3  -4   9      261.91      270.84      5.26 o
   4  -4   9       12.56       12.02      1.25 o
   5  -4   9      229.59      237.29      8.51 o
   6  -4   9      244.95      266.71     11.41 o
  -3  -3   9      140.47      141.16      4.76 o
  -2  -3   9      232.81      231.03      6.56 o
  -1  -3   9       81.06       81.72      3.53 o
   0  -3   9        2.63        2.11      1.34 o
   1  -3   9      373.51      371.28      9.59 o
   2  -3   9      250.76      247.02      4.68 o
   3  -3   9        0.37        0.87      0.71 o
   4  -3   9      144.60      147.80      7.47 o
   5  -3   9      384.45      373.41     11.21 o
   6  -3   9      200.78      211.86      7.85 o
   7  -3   9        0.11       -2.02      2.02 o
  -3  -2   9      273.60      269.07      7.20 o
  -2  -2   9      142.86      140.55      4.64 o
  -1  -2   9       48.30       44.33      2.57 o
   0  -2   9      104.57      105.31      4.37 o
   1  -2   9      412.87      409.67      7.51 o
   2  -2   9      106.59       99.92      2.49 o
   3  -2   9        2.95        1.53      1.25 o
   4  -2   9      310.51      321.89      7.80 o
   5  -2   9      409.37      421.01      9.34 o
   6  -2   9       48.21       51.33      2.94 o
   7  -2   9       48.95       49.67      3.10 o
   8  -2   9      121.33      122.25      7.53 o
  -4  -1   9      332.67      345.85      8.86 o
  -3  -1   9      258.32      250.58      6.84 o
  -2  -1   9      102.41      101.34      3.77 o
  -1  -1   9       13.46       14.52      2.45 o
   0  -1   9      570.31      555.32     12.74 o
   1  -1   9      849.41      815.67     12.59 o
   2  -1   9       91.55       84.95      2.13 o
   3  -1   9      286.47      280.25      4.44 o
   4  -1   9      598.44      599.37     10.79 o
   5  -1   9      187.86      182.39      5.09 o
   6  -1   9        0.03       -1.23      1.23 o
   7  -1   9      205.83      203.24      5.87 o
   8  -1   9      208.68      206.36      9.90 o
   9  -1   9       45.03       51.58      5.36 o
  -4   0   9      289.49      284.48      7.67 o
  -3   0   9      225.95      212.16      6.12 o
  -2   0   9        8.80        8.71      1.71 o
  -1   0   9      511.62      506.35     11.74 o
   0   0   9     1171.62     1143.98     17.08 o
   1   0   9      553.85      538.93      8.70 o
   2   0   9       66.77       67.29      1.70 o
   3   0   9      801.63      807.08     10.57 o
   4   0   9      540.52      547.29      9.48 o
   5   0   9       45.13       46.20      2.38 o
   6   0   9      127.15      121.56      4.11 o
   7   0   9      524.21      529.66     11.32 o
   8   0   9      258.85      250.10      8.92 o
   9   0   9        1.15        0.58      2.37 o
  -5   1   9      252.19      254.43      7.33 o
  -4   1   9      278.12      266.95      7.34 o
  -3   1   9      142.99      150.03      4.91 o
  -2   1   9      151.96      143.75      4.72 o
  -1   1   9      976.28      954.24     16.04 o
   0   1   9      722.03      677.21     10.58 o
   1   1   9        9.55       11.49      1.00 o
   2   1   9      644.73      634.32      8.44 o
   3   1   9     1009.31      997.33     12.75 o
   4   1   9      253.47      254.67      5.53 o
   5   1   9       72.93       66.87      2.72 o
   6   1   9      513.42      493.62     10.32 o
   7   1   9      698.72      714.50     14.52 o
   8   1   9      145.94      149.15      4.89 o
   9   1   9       54.45       48.59      2.84 o
  10   1   9      197.78      201.62      4.88 o
  -5   2   9      354.96      351.82      9.36 o
  -4   2   9      252.92      251.87      7.22 o
  -3   2   9        1.42        2.82      1.27 o
  -2   2   9      568.51      562.87     10.35 o
  -1   2   9     1325.39     1258.58     18.74 o
   0   2   9      172.21      175.01      4.95 o
   1   2   9      495.29      451.17      6.21 o
   2   2   9     1253.23     1248.22     16.75 o
   3   2   9      986.52      982.00     12.51 o
   4   2   9       39.24       37.67      1.41 o
   5   2   9      653.07      654.71      9.71 o
   6   2   9     1036.82     1036.10     15.43 o
   7   2   9      355.07      349.82      5.99 o
   8   2   9        7.56        4.19      0.90 o
   9   2   9      261.29      252.72      5.32 o
  10   2   9      259.10      265.75      5.76 o
  -5   3   9      256.99      247.86      7.47 o
  -4   3   9        1.70        0.39      1.33 o
  -3   3   9      275.22      277.83      7.67 o
  -2   3   9     1044.50      986.92     15.56 o
  -1   3   9      566.42      570.39      9.16 o
   0   3   9       67.86       59.20      1.60 o
   1   3   9      758.99      766.13     10.58 o
   2   3   9     1496.56     1524.15     18.79 o
   3   3   9      592.78      601.49      6.95 o
   4   3   9      246.00      249.73      3.68 o
   5   3   9      822.28      838.05     10.91 o
   6   3   9      215.11      208.20      3.54 o
   7   3   9        0.45       -0.43      0.59 o
   8   3   9      154.53      146.55      3.22 o
   9   3   9      386.20      392.68      6.61 o
  10   3   9      133.46      141.81      3.11 o
  -5   4   9       13.17       11.56      1.91 o
  -4   4   9      132.35      132.54      4.99 o
  -3   4   9      693.62      674.18     10.73 o
  -2   4   9      518.73      506.42      8.38 o
  -1   4   9       46.57       48.92      2.25 o
   0   4   9      134.83      159.31      2.97 o
   1   4   9     1785.57     1787.38     23.24 o
   2   4   9     1124.51     1073.91     12.22 o
   3   4   9      130.82      131.61      2.30 o
   4   4   9      280.38      277.47      4.72 o
   5   4   9      123.08      124.92      2.80 o
   6   4   9      179.08      178.84      3.15 o
   7   4   9       42.85       40.97      1.55 o
   8   4   9      478.59      476.34      7.58 o
   9   4   9      277.54      264.10      4.70 o
  10   4   9        1.79        3.19      1.70 o
  -5   5   9        1.90        0.24      1.98 o
  -4   5   9      327.55      322.02      5.83 o
  -3   5   9      663.73      665.74     10.79 o
  -2   5   9      230.54      217.98      4.35 o
  -1   5   9        1.46        5.15      0.90 o
   0   5   9     1380.68     1369.48     18.18 o
   1   5   9     2225.95     2148.48     26.17 o
   2   5   9        0.39        1.41      0.67 o
   3   5   9      192.35      198.30      3.55 o
   4   5   9      394.35      406.87      6.40 o
   5   5   9     1575.51     1580.27     19.49 o
   6   5   9      184.32      177.08      3.09 o
   7   5   9      481.79      471.11      7.39 o
   8   5   9      496.86      472.74      7.42 o
   9   5   9      160.08      157.38      5.07 o
  10   5   9        0.31       -0.75      1.32 o
  -5   6   9       59.93       53.97      1.92 o
  -4   6   9      400.44      403.54      7.23 o
  -3   6   9      375.75      378.16      6.87 o
  -2   6   9       15.44       15.31      1.20 o
  -1   6   9      814.45      768.53     10.89 o
   0   6   9     1923.16     1858.65     27.06 o
   1   6   9      288.05      279.56      5.22 o
   2   6   9       63.31       58.59      1.95 o
   3   6   9     1004.01      998.63     15.03 o
   4   6   9     2860.76     2772.12     39.21 o
   5   6   9      562.22      554.37      7.56 o
   6   6   9       85.56       81.68      2.06 o
   7   6   9      465.03      435.57      6.84 o
   8   6   9      464.59      431.08     10.19 o
   9   6   9       79.77       82.85      3.61 o
  10   6   9       60.41       61.67      3.51 o
  -4   7   9      182.81      194.43      4.77 o
  -3   7   9       74.30       77.26      3.40 o
  -2   7   9      151.85      141.92      4.72 o
  -1   7   9     1219.46     1181.98     23.10 o
   0   7   9      443.78      421.43     10.25 o
   1   7   9        0.14        3.00      5.08 o
   2   7   9      573.66      572.80      9.29 o
   3   7   9     1981.55     1969.98     28.37 o
   4   7   9      555.28      543.98      8.83 o
   5   7   9       17.35       20.19      1.04 o
   6   7   9      188.26      195.49      4.33 o
   7   7   9      670.99      620.54      9.24 o
   8   7   9      171.67      161.06      4.92 o
   9   7   9       68.69       60.54      4.04 o
  10   7   9      236.85      234.26      7.17 o
  -4   8   9       70.24       75.07      3.60 o
  -3   8   9        1.52        0.23      2.17 o
  -2   8   9      387.17      367.92      9.69 o
  -1   8   9      573.02      590.28     13.80 o
   0   8   9       31.44       29.86      2.57 o
   1   8   9      123.43      112.18      5.71 o
   2   8   9      652.71      655.78     10.54 o
   3   8   9      424.66      431.96      7.38 o
   4   8   9        9.46       10.76      1.13 o
   5   8   9      263.80      280.13      5.10 o
   6   8   9      620.16      613.02      9.76 o
   7   8   9      311.69      299.65      8.15 o
   8   8   9        7.13        6.47      1.57 o
   9   8   9      238.56      230.60      6.97 o
  -3   9   9      140.46      137.04      7.88 o
  -2   9   9      414.71      431.54     11.18 o
  -1   9   9      235.10      243.41      7.33 o
   0   9   9        4.27        3.20      1.37 o
   1   9   9      482.58      461.67     11.24 o
   2   9   9      644.57      638.35     14.95 o
   3   9   9       65.04       65.07      2.18 o
   4   9   9       99.16      109.21      3.21 o
   5   9   9      748.59      730.23     11.52 o
   6   9   9      633.01      602.56     14.11 o
   7   9   9       95.19       94.36      4.05 o
   8   9   9      115.91      117.63      4.59 o
   9   9   9      361.43      360.72      9.55 o
  -2  10   9      192.26      206.65      6.93 o
  -1  10   9       41.50       38.16      2.96 o
   0  10   9      167.78      167.90      5.84 o
   1  10   9      647.70      671.42     15.49 o
   2  10   9      231.27      236.62      5.73 o
   3  10   9        0.09       -0.44      0.76 o
   4  10   9      150.10      162.01      4.24 o
   5  10   9      747.22      697.75     15.20 o
   6  10   9      377.84      351.27     18.98 o
   7  10   9        1.12        2.98      1.47 o
   8  10   9      177.28      174.50      5.88 o
  -1  11   9       12.57        8.15      3.10 o
   0  11   9      195.78      199.37      9.43 o
   1  11   9      228.71      233.71      9.63 o
   2  11   9       86.28       94.38      3.81 o
   3  11   9       30.25       28.48      1.87 o
   4  11   9      274.29      263.99      5.99 o
   5  11   9      274.20      261.95      7.83 o
   6  11   9       25.50       24.83      2.35 o
   7  11   9       37.58       37.51      2.97 o
   0  12   9      179.88      184.47      9.55 o
   1  12   9      120.00      127.83      4.83 o
   2  12   9        3.64        5.88      2.31 o
   3  12   9      218.25      223.14      5.96 o
   4  12   9      161.84      154.51      7.76 o
   5  12   9       72.80       77.74      4.06 o
   6  12   9       22.62       26.24      2.58 o
   1  -4  10       52.99       53.88      5.18 o
   2  -4  10        1.36       -1.44      1.44 o
   3  -4  10       84.39       87.18      2.66 o
  -1  -3  10      219.93      226.76      6.84 o
   0  -3  10      120.08      117.38      4.61 o
   1  -3  10       16.11       11.20      1.83 o
   2  -3  10       19.87       16.79      1.30 o
   3  -3  10      147.90      160.81      3.66 o
   4  -3  10      104.56      109.05      4.13 o
   5  -3  10        0.01       -1.83      1.83 o
   6  -3  10      107.50      123.92      7.45 o
  -2  -2  10      282.30      286.10      7.88 o
  -1  -2  10      264.10      257.36      7.33 o
   0  -2  10      108.83      104.31      4.21 o
   1  -2  10        3.32        3.21      1.49 o
   2  -2  10      339.70      330.86      5.97 o
   3  -2  10      465.54      468.15      8.18 o
   4  -2  10      109.09      111.05      5.47 o
   5  -2  10       72.15       65.95      4.19 o
   6  -2  10      316.44      314.75     10.12 o
   7  -2  10      141.16      141.19      7.72 o
  -3  -1  10      194.31      197.24      6.11 o
  -2  -1  10      309.80      305.33      8.18 o
  -1  -1  10      239.80      236.16      6.82 o
   0  -1  10       71.98       67.93      3.35 o
   1  -1  10      214.87      218.17      5.20 o
   2  -1  10      797.64      789.43     12.47 o
   3  -1  10      419.49      427.22      8.07 o
   4  -1  10        2.64        1.21      1.03 o
   5  -1  10      256.55      262.00      6.70 o
   6  -1  10      363.24      377.46      8.85 o
   7  -1  10       87.00       90.02      3.91 o
   8  -1  10        9.19        8.62      2.83 o
  -3   0  10      251.49      247.69      7.09 o
  -2   0  10      314.48      310.39      8.27 o
  -1   0  10      188.69      191.42      5.90 o
   0   0  10        8.09        7.38      0.63 o
   1   0  10      433.55      438.14      7.39 o
   2   0  10      696.17      682.39     10.94 o
   3   0  10       57.29       61.57      1.77 o
   4   0  10      188.52      183.60      4.19 o
   5   0  10      347.73      346.22      7.94 o
   6   0  10      178.37      185.25      5.37 o
   7   0  10        0.49        1.05      1.44 o
   8   0  10      178.82      184.31      9.31 o
  -4   1  10      144.74      152.51      8.97 o
  -3   1  10      424.40      417.85     10.51 o
  -2   1  10      336.29      328.14      8.65 o
  -1   1  10        0.46        1.16      1.18 o
   0   1  10      309.21      311.90      5.51 o
   1   1  10      827.29      804.93     12.58 o
   2   1  10      234.46      227.48      3.99 o
   3   1  10      208.12      200.89      3.48 o
   4   1  10      565.72      558.93      9.65 o
   5   1  10      457.35      444.01      9.50 o
   6   1  10       46.52       53.26      2.79 o
   7   1  10      251.61      267.91      6.90 o
   8   1  10      546.99      565.12     15.87 o
   9   1  10      113.36      115.03      7.34 o
  -4   2  10      340.89      356.60      9.56 o
  -3   2  10      360.69      363.82      9.51 o
  -2   2  10       24.71       23.90      2.97 o
  -1   2  10      255.98      257.14      4.69 o
   0   2  10     1056.81     1001.98     15.31 o
   1   2  10      485.97      496.73      7.35 o
   2   2  10        2.50        1.73      0.62 o
   3   2  10      368.26      374.71      6.14 o
   4   2  10     1153.61     1166.80     21.30 o
   5   2  10      497.15      504.43     10.40 o
   6   2  10      139.89      134.15      4.24 o
   7   2  10      361.94      372.48     11.81 o
   8   2  10      169.89      175.60      5.11 o
   9   2  10       20.25       27.00      2.24 o
  -4   3  10      237.07      234.57      9.47 o
  -3   3  10       47.67       40.84      2.80 o
  -2   3  10       36.23       37.32      2.26 o
  -1   3  10      675.91      650.27     12.08 o
   0   3  10      969.57      937.57     14.47 o
   1   3  10      182.95      179.09      3.31 o
   2   3  10        8.38       10.67      0.80 o
   3   3  10     1136.17     1124.09     15.70 o
   4   3  10     1386.97     1365.68     24.59 o
   5   3  10        3.02        3.61      1.18 o
   6   3  10      105.66      103.74      3.25 o
   7   3  10       61.62       60.46      2.54 o
   8   3  10      237.80      248.58      9.01 o
   9   3  10        3.95        4.76      0.96 o
  10   3  10      133.18      130.40      3.45 o
  -4   4  10      123.72      121.92      4.98 o
  -3   4  10        2.21        2.00      0.50 o
  -2   4  10      220.40      223.86      4.37 o
  -1   4  10      788.84      786.17     12.41 o
   0   4  10      630.13      592.04      8.61 o
   1   4  10       33.17       28.71      1.24 o
   2   4  10      729.88      708.24     11.17 o
   3   4  10     1659.22     1613.99     24.50 o
   4   4  10      157.33      151.03      4.24 o
   5   4  10        4.96        3.94      0.80 o
   6   4  10      231.01      251.68      4.65 o
   7   4  10      669.06      675.48     10.26 o
   8   4  10      131.35      133.68      3.07 o
   9   4  10       87.13       84.82      2.39 o
  10   4  10      145.05      141.19      3.33 o
  -4   5  10       79.12       83.40      4.22 o
  -3   5  10       69.62       67.59      2.04 o
  -2   5  10      514.63      508.90     11.03 o
  -1   5  10      406.53      408.46      7.17 o
   0   5  10       82.92       87.82      2.35 o
   1   5  10      464.03      432.01      7.42 o
   2   5  10     1824.79     1825.42     26.51 o
   3   5  10      411.15      390.13     17.74 o
   4   5  10       38.00       39.45      1.87 o
   5   5  10      593.53      587.08      8.91 o
   6   5  10     1563.61     1557.29     26.60 o
   7   5  10      267.17      284.28      5.07 o
   8   5  10       41.65       39.65      1.56 o
   9   5  10      211.45      205.11      4.09 o
  10   5  10      213.03      211.58      7.17 o
  -4   6  10        0.52       -1.01      1.01 o
  -3   6  10      215.19      217.83      5.03 o
  -2   6  10      341.24      340.03      9.22 o
  -1   6  10       84.86       90.01      3.04 o
   0   6  10       50.36       43.52      1.81 o
   1   6  10     1264.90     1185.95     24.66 o
   2   6  10     1037.46     1029.00     21.67 o
   3   6  10        4.70        4.07      1.03 o
   4   6  10      549.09      565.10      9.24 o
   5   6  10     1225.35     1218.13     15.46 o
   6   6  10      707.88      702.90     10.55 o
   7   6  10        4.21        5.51      1.12 o
   8   6  10      175.04      171.45      3.41 o
   9   6  10      411.68      393.57     10.54 o
  10   6  10      127.10      122.33      5.14 o
  -3   7  10      237.36      259.80      7.10 o
  -2   7  10      230.64      234.20      6.74 o
  -1   7  10        6.76        7.58      1.96 o
   0   7  10      413.89      405.06     10.10 o
   1   7  10      978.48      958.52     20.50 o
   2   7  10      255.10      264.96      7.22 o
   3   7  10       19.11       19.55      1.62 o
   4   7  10      604.46      594.54      9.70 o
   5   7  10      609.87      614.71     10.69 o
   6   7  10      117.98      117.61      2.68 o
   7   7  10       60.63       62.76      1.95 o
   8   7  10      329.43      314.06      6.18 o
   9   7  10      263.22      266.40     10.50 o
  -3   8  10      234.33      231.40      6.98 o
  -2   8  10      110.50       98.97      6.36 o
  -1   8  10      107.24      102.69      4.31 o
   0   8  10      701.27      687.81     15.68 o
   1   8  10      418.87      414.06     10.37 o
   2   8  10       29.97       26.53      4.64 o
   3   8  10      269.54      258.48      5.09 o
   4   8  10      827.58      817.27     13.18 o
   5   8  10      105.17      100.37      2.60 o
   6   8  10       23.97       31.00      1.62 o
   7   8  10      236.15      230.34      4.31 o
   8   8  10      382.86      379.71     10.06 o
   9   8  10      114.44      115.03      4.79 o
  -2   9  10        0.54       -1.59      2.02 o
  -1   9  10      244.37      245.35      9.02 o
   0   9  10      385.90      388.62     10.17 o
   1   9  10       67.47       64.21      3.53 o
   2   9  10      146.17      151.62      5.51 o
   3   9  10      557.42      561.76     11.00 o
   4   9  10      299.19      306.06     11.46 o
   5   9  10        6.85        7.59      1.18 o
   6   9  10      124.78      130.22      2.91 o
   7   9  10      473.91      472.48     11.88 o
   8   9  10      240.00      235.01      7.24 o
   9   9  10        3.51        5.62      1.75 o
  -2  10  10       21.09       20.96      3.49 o
  -1  10  10      164.82      164.23      6.06 o
   0  10  10      153.34      153.61      5.64 o
   1  10  10        4.40        3.94      2.43 o
   2  10  10      298.62      304.11      8.22 o
   3  10  10      342.49      353.45      9.13 o
   4  10  10      186.68      183.81      4.76 o
   5  10  10       17.72       20.21      1.85 o
   6  10  10      348.61      338.64      9.38 o
   7  10  10      274.18      268.51      9.45 o
   8  10  10       72.94       76.97      3.93 o
  -1  11  10      213.35      232.32     11.06 o
   0  11  10       70.39       70.60      5.74 o
   1  11  10       68.74       67.69      5.71 o
   2  11  10      420.18      448.15     11.33 o
   3  11  10      226.44      238.28     10.58 o
   4  11  10        0.02        0.69      0.94 o
   5  11  10      129.88      130.65      2.91 o
   6  11  10      224.17      218.50      7.05 o
   7  11  10      205.72      215.56      7.03 o
   1  12  10      185.72      181.28      9.43 o
   2  12  10      190.87      200.54      6.33 o
   3  12  10        3.57        2.25      1.13 o
   4  12  10       40.20       47.31      2.22 o
   5  12  10      135.06      141.62      5.64 o
   0  -2  11      194.53      202.25      6.56 o
   1  -2  11      155.05      157.05      6.40 o
   2  -2  11       43.15       42.23      1.56 o
   3  -2  11       34.15       35.03      1.79 o
   4  -2  11      257.27      268.68      8.44 o
   5  -2  11      209.17      219.82     10.05 o
  -1  -1  11      150.96      150.44      5.40 o
   0  -1  11      263.75      271.21      7.87 o
   1  -1  11      159.71      167.75      4.07 o
   2  -1  11        4.16        3.59      0.99 o
   3  -1  11      201.66      204.15      4.82 o
   4  -1  11      348.89      376.11      9.64 o
   5  -1  11       54.96       60.86      4.81 o
   6  -1  11       75.37       72.03      6.29 o
   7  -1  11      174.63      184.89      9.20 o
  -2   0  11      147.24      153.95      5.41 o
  -1   0  11      432.35      432.37     10.96 o
   0   0  11      352.30      364.27      9.63 o
   1   0  11       24.04       20.69      1.18 o
   2   0  11      197.15      198.37      4.15 o
   3   0  11      571.90      569.27     10.87 o
   4   0  11      180.12      182.25      5.60 o
   5   0  11       25.26       22.47      2.87 o
   6   0  11      181.48      176.22      5.87 o
   7   0  11      298.38      305.74      7.87 o
  -2   1  11      422.23      432.17     11.02 o
  -1   1  11      445.64      455.11     11.40 o
   0   1  11       68.97       65.01      2.23 o
   1   1  11       52.52       54.97      1.85 o
   2   1  11      596.35      602.38      9.96 o
   3   1  11      458.96      454.62     10.94 o
   4   1  11       16.41       16.03      1.84 o
   5   1  11       57.09       55.09      3.48 o
   6   1  11      373.25      385.83      8.95 o
   7   1  11      315.37      355.84      8.67 o
   8   1  11       10.82        8.19      2.87 o
  -3   2  11       91.40      101.50      7.70 o
  -2   2  11      291.84      293.88     16.15 o
  -1   2  11      127.34      114.34      2.75 o
   0   2  11        3.01        3.25      0.67 o
   1   2  11      279.00      280.90      5.31 o
   2   2  11      664.41      666.84     10.86 o
   3   2  11      300.53      287.12      6.25 o
   4   2  11        2.33        1.00      1.10 o
   5   2  11      405.16      394.18      8.83 o
   6   2  11      556.42      570.64     11.94 o
   7   2  11       43.09       46.02      2.84 o
   8   2  11       13.10       13.01      2.53 o
   9   2  11       37.99       39.86      4.93 o
  -3   3  11      130.24      124.82      5.00 o
  -2   3  11      182.43      170.98      5.81 o
  -1   3  11       22.32       20.57      1.15 o
   0   3  11      182.95      193.68      5.87 o
   1   3  11      662.90      648.73     10.55 o
   2   3  11      483.23      465.69      7.99 o
   3   3  11       64.77       62.48      2.40 o
   4   3  11      293.72      287.07      6.84 o
   5   3  11      991.18     1011.93     20.19 o
   6   3  11      196.45      206.78      5.79 o
   7   3  11        0.07       -1.56      1.56 o
   8   3  11      120.52      130.74     11.10 o
   9   3  11      314.20      328.93     15.10 o
  -3   4  11      334.83      329.08      9.33 o
  -2   4  11       95.20       96.39      3.41 o
  -1   4  11       41.62       42.80      1.67 o
   0   4  11      635.89      622.19     10.24 o
   1   4  11      555.64      534.64      8.97 o
   2   4  11       67.53       73.77      2.59 o
   3   4  11      155.54      146.62      4.27 o
   4   4  11     1128.59     1137.72     21.01 o
   5   4  11      666.87      667.04     13.29 o
   6   4  11        0.96        2.16      1.18 o
   7   4  11      312.69      307.41      7.37 o
   8   4  11      622.79      625.84     13.12 o
   9   4  11      224.13      240.02      5.47 o
  -3   5  11      255.53      255.00      4.90 o
  -2   5  11       10.20       10.91      0.95 o
  -1   5  11      156.43      162.85      7.54 o
   0   5  11      493.37      505.99     10.05 o
   1   5  11      260.68      262.02      5.84 o
   2   5  11        0.89       -0.22      1.07 o
   3   5  11      734.80      729.83     16.18 o
   4   5  11      993.10     1003.42     18.73 o
   5   5  11      111.87      119.81      3.97 o
   6   5  11      144.82      151.12      3.71 o
   7   5  11      580.00      597.48     12.40 o
   8   5  11      439.21      461.42      9.11 o
   9   5  11       39.88       42.48      1.85 o
  -3   6  11       94.27       94.32      2.89 o
  -2   6  11       15.64       18.12      2.29 o
  -1   6  11      239.97      244.55     10.13 o
   0   6  11      294.96      310.66      8.22 o
   1   6  11      118.25      126.14      4.60 o
   2   6  11      195.91      191.92      5.95 o
   3   6  11      933.62      904.63     19.54 o
   4   6  11      327.30      329.83     10.54 o
   5   6  11        9.00       10.83      1.10 o
   6   6  11      225.62      224.07      5.69 o
   7   6  11      501.73      513.10      8.24 o
   8   6  11       94.00       98.02      2.53 o
   9   6  11       12.20       13.03      1.27 o
  -2   7  11      213.34      224.06      6.66 o
  -1   7  11      285.09      269.31     10.98 o
   0   7  11      109.19      103.58      4.24 o
   1   7  11       25.09       30.23      2.39 o
   2   7  11      636.31      628.41     14.41 o
   3   7  11      593.11      582.04     13.51 o
   4   7  11       47.51       40.95      2.73 o
   5   7  11      164.52      168.51      5.21 o
   6   7  11      496.65      495.10      9.27 o
   7   7  11      148.33      151.55      3.28 o
   8   7  11        2.39        1.73      0.63 o
   9   7  11      115.25      116.50      5.02 o
  -2   8  11      300.34      306.57     12.73 o
  -1   8  11      189.64      186.49      8.89 o
   0   8  11        1.00       -0.34      1.24 o
   1   8  11      215.65      223.61      6.78 o
   2   8  11      467.97      472.55     11.59 o
   3   8  11      170.88      174.60     10.44 o
   4   8  11       80.56       85.54      2.92 o
   5   8  11      498.61      513.03      8.80 o
   6   8  11      295.03      311.56      5.84 o
   7   8  11       54.13       61.14      1.95 o
   8   8  11       59.33       60.08      2.12 o
   9   8  11      305.30      308.73      9.02 o
  -1   9  11      116.07      118.88      7.26 o
   0   9  11        6.98        5.10      1.71 o
   1   9  11      220.73      217.71      9.86 o
   2   9  11      278.44      281.28      8.52 o
   3   9  11       29.11       30.51      3.80 o
   4   9  11      203.27      199.59      9.55 o
   5   9  11      577.47      598.91     10.04 o
   6   9  11      251.02      266.12      5.17 o
   7   9  11        1.27        4.51      0.87 o
   8   9  11      171.24      166.14      6.05 o
  -1  10  11       31.37       27.98      3.80 o
   0  10  11      100.10       96.39      4.60 o
   1  10  11      388.85      436.96     11.42 o
   2  10  11      176.14      175.46      8.81 o
   3  10  11       24.67       26.92      4.83 o
   4  10  11      413.11      419.57     10.57 o
   5  10  11      336.37      342.71      6.37 o
   6  10  11        4.36        3.31      0.95 o
   7  10  11       53.13       52.54      4.85 o
   1  11  11      252.98      254.17     11.49 o
   2  11  11        0.92        1.51      2.33 o
   3  11  11      199.87      199.79      9.30 o
   4  11  11      149.61      147.07      6.58 o
   5  11  11       24.35       21.86      1.44 o
   6  11  11       15.64       16.13      1.03 o
   3  12  11      131.82      139.68      4.98 o
   4  12  11       89.90       90.82      3.76 o
   2  -1  12      267.64      265.61      5.60 o
   3  -1  12       46.17       45.35      2.05 o
   4  -1  12       28.27       28.92      2.38 o
   0   0  12      204.91      232.68      7.37 o
   1   0  12      311.45      321.67      7.67 o
   2   0  12       80.44       78.96      2.55 o
   3   0  12        9.77        8.58      1.08 o
   4   0  12      162.47      174.55      5.65 o
   5   0  12      181.23      180.66      8.69 o
   6   0  12       29.65       28.25      3.76 o
   0   1  12      210.81      219.42      7.08 o
   1   1  12      155.45      152.46      3.41 o
   2   1  12        2.43        1.49      0.81 o
   3   1  12      170.12      172.23      5.43 o
   4   1  12      374.99      374.10     13.78 o
   5   1  12      170.04      153.77      7.68 o
   6   1  12        4.13       -1.40      2.13 o
   7   1  12      144.21      144.84      5.07 o
  -1   2  12      155.09      149.77      5.60 o
   0   2  12      266.42      257.08      8.55 o
   1   2  12       52.25       55.13      1.91 o
   2   2  12       67.55       70.18      2.48 o
   3   2  12      557.04      534.13     12.72 o
   4   2  12      450.11      462.70     16.15 o
   5   2  12       52.33       52.90      4.17 o
   6   2  12       75.90       72.59      3.52 o
   7   2  12      431.99      453.53     16.16 o
   8   2  12      247.59      282.74     12.38 o
  -1   3  12      470.28      456.54     12.15 o
   0   3  12      163.97      166.77      3.68 o
   1   3  12        8.15        7.25      0.94 o
   2   3  12      314.34      300.46      7.96 o
   3   3  12      496.23      477.68     16.34 o
   4   3  12      146.01      149.39      5.23 o
   5   3  12       15.44       11.80      1.71 o
   6   3  12      389.21      383.13      8.96 o
   7   3  12      376.71      389.59     12.02 o
   8   3  12       30.95       39.94      4.81 o
  -2   4  12      388.69      415.95      8.52 o
  -1   4  12      352.92      362.40      7.00 o
   0   4  12       53.87       52.63      2.09 o
   1   4  12       85.61       88.97      5.14 o
   2   4  12      325.22      336.63     10.87 o
   3   4  12      222.67      233.84      6.90 o
   4   4  12       25.24       24.00      2.21 o
   5   4  12      231.58      232.74      6.17 o
   6   4  12      503.91      498.76     10.84 o
   7   4  12       71.57       81.17      5.67 o
   8   4  12       14.88       15.45      3.26 o
  -2   5  12      285.13      299.59      6.31 o
  -1   5  12      151.11      160.34      4.11 o
   0   5  12        0.06        0.81      0.95 o
   1   5  12      276.34      275.95      7.57 o
   2   5  12      288.96      293.77      8.11 o
   3   5  12       82.78       90.47      3.94 o
   4   5  12       63.48       59.59      3.29 o
   5   5  12      571.19      586.54     12.21 o
   6   5  12      340.16      355.14     10.86 o
   7   5  12        5.86       10.09      2.22 o
   8   5  12      110.52      107.43      4.22 o
  -1   6  12        5.52        2.46      1.16 o
   0   6  12      159.55      165.49      5.35 o
   1   6  12      402.99      390.67     14.28 o
   2   6  12      153.32      147.17      5.15 o
   3   6  12       14.01       15.62      1.87 o
   4   6  12      436.06      435.17     10.92 o
   5   6  12      551.80      545.24     18.71 o
   6   6  12      139.10      131.06      5.77 o
   7   6  12       62.56       64.91      2.87 o
   8   6  12      279.58      283.29      6.24 o
  -1   7  12       51.98       46.86      2.83 o
   0   7  12      339.22      352.94     13.47 o
   1   7  12      264.15      284.91     11.49 o
   2   7  12       36.61       31.86      2.56 o
   3   7  12      113.39      112.57      4.51 o
   4   7  12      399.33      386.37     19.00 o
   5   7  12      200.82      197.74      9.08 o
   6   7  12        1.19        1.44      1.86 o
   7   7  12      181.41      182.94      4.26 o
   8   7  12      261.26      282.22      6.12 o
  -1   8  12      233.82      240.82     10.79 o
   0   8  12      294.30      308.78     12.54 o
   1   8  12      192.35      177.86      6.08 o
   2   8  12       20.94       22.56      2.31 o
   3   8  12      140.42      133.77      5.05 o
   4   8  12      338.16      332.45     13.04 o
   5   8  12       70.66       69.57      4.77 o
   6   8  12       56.77       63.33      3.06 o
   7   8  12      385.76      390.33      7.94 o
   8   8  12      208.63      220.77      4.92 o
   0   9  12      214.68      228.40     10.52 o
   1   9  12       77.02       85.26      4.18 o
   2   9  12       43.65       44.57      3.16 o
   3   9  12      382.26      404.17     15.17 o
   4   9  12      278.23      268.96     11.29 o
   5   9  12       18.71       20.00      2.03 o
   6   9  12      341.59      342.10      7.20 o
   7   9  12      238.24      249.59      5.52 o
   1  10  12       70.91       67.66      3.91 o
   2  10  12      354.37      334.74     13.51 o
   3  10  12      307.77      316.11     12.96 o
   4  10  12       10.90       13.47      3.03 o
   5  10  12      164.55      163.91      5.42 o
   6  10  12      172.37      167.63      4.20 o
   7  10  12       54.86       49.90      1.77 o
   3  11  12       99.21      102.81      7.02 o
   4  11  12        4.18        4.62      1.38 o
   5  11  12      117.91      118.79      3.41 o
   3   1  13       88.15       99.37      5.38 o
   4   1  13        7.58        4.85      2.37 o
   1   2  13      269.26      275.55      5.97 o
   2   2  13      164.78      177.33      4.45 o
   3   2  13        0.59       -1.02      1.02 o
   4   2  13      126.53      125.40      6.99 o
   5   2  13      214.97      238.18     10.56 o
   6   2  13       78.70       80.92      5.71 o
   1   3  13      289.20      301.56      6.52 o
   2   3  13       57.17       60.05      2.95 o
   3   3  13       29.80       27.79      3.53 o
   4   3  13      256.25      252.04     10.63 o
   5   3  13      174.63      184.00      8.73 o
   6   3  13       15.42       15.64      2.16 o
   0   4  13      439.95      456.07     11.34 o
   1   4  13      180.22      185.49      6.02 o
   2   4  13        4.30        3.38      1.20 o
   3   4  13      183.86      188.46      8.69 o
   4   4  13      355.90      391.13     14.48 o
   5   4  13      116.09      130.31      5.12 o
   6   4  13       22.31       17.69      3.24 o
   7   4  13      249.82      259.57      9.39 o
   0   5  13      177.84      172.25      7.68 o
   1   5  13       58.16       60.91      4.42 o
   2   5  13       65.43       67.10      5.01 o
   3   5  13      312.22      300.63     11.91 o
   4   5  13      176.55      183.87      6.17 o
   5   5  13        3.51        1.55      1.49 o
   6   5  13      176.48      184.62      9.28 o
   7   5  13      292.11      303.75     10.29 o
   0   6  13      157.19      163.73      5.43 o
   1   6  13        0.66        2.06      2.02 o
   2   6  13      282.70      286.42     11.57 o
   3   6  13      181.64      180.10      6.09 o
   4   6  13       32.50       29.97      3.90 o
   5   6  13       11.33       10.76      1.90 o
   6   6  13      184.41      192.62      7.55 o
   7   6  13      142.02      151.75      6.74 o
   0   7  13       50.23       54.30      5.20 o
   1   7  13      203.67      215.75      9.94 o
   2   7  13      336.34      329.19     12.89 o
   3   7  13      181.39      177.21      6.05 o
   4   7  13       22.36       24.93      2.33 o
   5   7  13       64.56       60.82      5.20 o
   6   7  13      257.36      258.95     11.29 o
   7   7  13       97.83      105.52      4.24 o
   1   8  13      269.09      266.32     11.41 o
   2   8  13      346.53      359.10      9.89 o
   3   8  13      142.82      158.77      5.82 o
   4   8  13       39.10       41.29      4.50 o
   5   8  13      313.98      311.07     12.73 o
   6   8  13      261.02      268.30     11.76 o
   7   8  13        0.01        0.77      1.16 o
   2   9  13      107.74      118.38      5.06 o
   3   9  13       12.97       14.01      3.14 o
   4   9  13      258.15      248.23     11.02 o
   5   9  13      306.40      315.03     13.08 o
   6   9  13       39.65       45.95      2.82 o
   3  10  13       99.62      106.85      7.02 o
   4  10  13      329.03      350.19     14.17 o
   4   5  14      155.07      173.21      8.73 o
   3   6  14      126.76      130.64      7.37 o
   4   6  14      267.24      257.66     11.10 o
   5   6  14      206.09      218.66     10.40 o
   4   7  14      338.86      396.22     10.87 o
 
